# Supplementary material for: Circulating extracellular vesicles exhibit a differential miRNA profile in gestational diabetes mellitus pregnancies
Source: PLoS One. 2022 May 25;17(5):e0267564. doi: 10.1371/journal.pone.0267564 (PMC9132306; doi:10.1371/journal.pone.0267564)
Supplement: S1 Table — (XLSX) [file pone.0267564.s006.xlsx]

## Sheet: PregSpGene
miRs	log2FoldChange	padj	Up/Dn	C14/C19
hsa-miR-1-3p	3.95	0.0151876	1
hsa-miR-10a-5p	2.72242	0.0483297	1
hsa-miR-137	12.1597	0.0192037	1
hsa-miR-192-5p	2.21149	0.0331677	1
hsa-miR-193b-5p	6.22484	0.0205174	1
hsa-miR-199b-3p	8.90604	2.93586e-05	1
hsa-miR-203a-3p	5.36869	0.0192037	1
hsa-miR-217	11.0923	0.00614918	1
hsa-miR-34c-5p	14.3828	2.56133e-09	1
hsa-miR-452-5p	4.9657	0.0331677	1	1
hsa-miR-483-5p	7.29602	0.00122511	1	1
hsa-miR-516a-5p	5.71966	0.0151876	1	1
hsa-miR-516b-5p	19.6233	1.42472e-24	1	C19
hsa-miR-526a	5.48951	0.0159722	1	1
hsa-miR-518d-5p	5.49061	0.0151876	1	1
hsa-miR-519c-5p	6.55112	0.00122511	1	1
hsa-miR-519b-5p	6.54964	0.00122511	1	1
hsa-miR-523-5p	6.54964	0.00122511	1	C19
hsa-miR-518e-5p	6.54964	0.00122511	1	C19
hsa-miR-522-5p	6.54964	0.00122511	1	C19
hsa-miR-519a-5p	6.54964	0.00122511	1	1
hsa-miR-518f-5p	5.68835	0.0128828	1	C19
hsa-miR-519d-3p	14.1279	2.96336e-13	1	C19
hsa-miR-520a-3p	5.24457	0.0331677	1	1
hsa-miR-526b-5p	5.42276	0.0241987	1	C19
hsa-miR-550a-3-5p	5.10379	0.0331677	1	1
hsa-let-7a-5p	1.1119	0.368173	0
hsa-let-7a-3p	1.07375	0.394924	0
hsa-let-7b-5p	1.92437	0.288948	0
hsa-let-7b-3p	1.49015	0.338543	0
hsa-let-7c-5p	2.10219	0.210169	0
hsa-let-7d-5p	0.273733	0.824488	0
hsa-let-7d-3p	2.03352	0.226886	0
hsa-let-7e-5p	2.60282	0.16184	0
hsa-let-7f-5p	1.40886	0.299938	0
hsa-let-7f-1-3p	2.29204	0.370276	0
hsa-let-7g-5p	1.08273	0.328784	0
hsa-let-7i-5p	1.46865	0.242695	0
hsa-let-7i-3p	1.57147	0.531007	0
hsa-miR-100-5p	1.8104	0.304358	0
hsa-miR-101-3p	1.12772	0.295037	0
hsa-miR-103a-3p	0.210905	0.859791	0
hsa-miR-106a-5p	0.0313769	0.988111	0
hsa-miR-106b-5p	-0.195211	0.872838	0
hsa-miR-106b-3p	0.694425	0.464181	0
hsa-miR-107	-0.0720743	0.93566	0
hsa-miR-10a-3p	2.38864	0.304358	0
hsa-miR-10b-5p	2.63137	0.0614283	0
hsa-miR-10b-3p	3.46523	0.160644	0
hsa-miR-1180-3p	-0.915449	0.458824	0
hsa-miR-1185-1-3p	1.67187	0.576566	0	C14
hsa-miR-122-5p	2.99998	0.0527429	0
hsa-miR-1224-5p	2.18345	0.399654	0
hsa-miR-1228-5p	4.40029	0.126107	0
hsa-miR-124-3p	2.99177	0.295037	0
hsa-miR-1246	2.26412	0.160644	0
hsa-miR-1248	0.37582	0.903847	0
hsa-miR-1255b-5p	-0.168742	0.903847	0
hsa-miR-125a-5p	2.91452	0.0621935	0
hsa-miR-125a-3p	1.37969	0.617454	0
hsa-miR-125b-5p	1.18223	0.538884	0
hsa-miR-125b-1-3p	2.68429	0.330774	0
hsa-miR-125b-2-3p	2.12125	0.415656	0
hsa-miR-126-5p	1.51039	0.30349	0
hsa-miR-126-3p	1.44477	0.16184	0
hsa-miR-1260a	2.09303	0.31314	0
hsa-miR-1260b	2.23504	0.295037	0
hsa-miR-1268a	1.11618	0.669089	0
hsa-miR-127-5p	2.39814	0.385733	0	C14
hsa-miR-127-3p	2.31009	0.204893	0	C14
hsa-miR-1271-5p	3.74337	0.214476	0
hsa-miR-1273g-3p	0.86191	0.722586	0
hsa-miR-1273h-5p	2.11428	0.464181	0
hsa-miR-1273h-3p	3.6844	0.18078	0
hsa-miR-1278	2.86442	0.288948	0
hsa-miR-128-3p	1.1617	0.458824	0
hsa-miR-1283	2.48838	0.304358	0	C19
hsa-miR-1284	0.983801	0.677351	0
hsa-miR-1285-3p	-0.410524	0.753151	0
hsa-miR-1287-5p	0.775762	0.709743	0
hsa-miR-129-5p	2.90707	0.16184	0
hsa-miR-129-2-3p	1.93934	0.674816	0
hsa-miR-1290	2.14646	0.288948	0
hsa-miR-1292-5p	0.680136	0.747162	0
hsa-miR-1294	0.882898	0.638359	0
hsa-miR-1298-5p	3.08815	0.288948	0
hsa-miR-1299	-1.83349	0.435249	0
hsa-miR-1301-3p	0.642803	0.723235	0
hsa-miR-1303	-1.05583	0.682745	0
hsa-miR-1304-3p	3.05859	0.304358	0
hsa-miR-1306-5p	1.9647	0.462148	0
hsa-miR-1306-3p	0.720685	0.75043	0
hsa-miR-1307-5p	2.83923	0.245535	0
hsa-miR-1307-3p	-0.0572082	0.975074	0
hsa-miR-130a-3p	-0.305856	0.83676	0
hsa-miR-130b-5p	1.71873	0.399654	0
hsa-miR-130b-3p	1.20931	0.48906	0
hsa-miR-132-5p	1.71394	0.479947	0
hsa-miR-132-3p	2.67719	0.295037	0
hsa-miR-1323	1.79436	0.304358	0	C19
hsa-miR-133a-3p	2.05941	0.370276	0
hsa-miR-133b	3.6935	0.261818	0
hsa-miR-134-5p	2.67423	0.16184	0	C14
hsa-miR-135a-3p	1.07815	0.813035	0
hsa-miR-136-5p	2.72613	0.415656	0	C14
hsa-miR-136-3p	3.03621	0.289227	0	C14
hsa-miR-139-5p	2.19207	0.126107	0
hsa-miR-139-3p	1.63393	0.423665	0
hsa-miR-140-5p	0.0129459	0.999285	0
hsa-miR-140-3p	0.707364	0.463622	0
hsa-miR-141-3p	2.11704	0.392814	0
hsa-miR-142-5p	0.300484	0.717757	0
hsa-miR-142-3p	0.480357	0.753151	0
hsa-miR-143-5p	3.28621	0.288948	0
hsa-miR-143-3p	2.34135	0.102637	0
hsa-miR-144-5p	0.223624	0.859791	0
hsa-miR-144-3p	-0.658284	0.602607	0
hsa-miR-145-5p	2.82453	0.304358	0
hsa-miR-145-3p	2.36122	0.107505	0
hsa-miR-1468-5p	1.30192	0.669403	0
hsa-miR-1469	0.58265	0.782731	0
hsa-miR-146a-5p	1.12224	0.422818	0
hsa-miR-146b-5p	1.35711	0.295037	0
hsa-miR-146b-3p	2.19748	0.34123	0
hsa-miR-147b	2.24289	0.399654	0
hsa-miR-148a-5p	2.97624	0.161184	0
hsa-miR-148a-3p	1.95576	0.204125	0
hsa-miR-148b-5p	2.12837	0.321944	0
hsa-miR-148b-3p	1.11892	0.360608	0
hsa-miR-149-5p	0.214254	0.924164	0
hsa-miR-150-5p	0.688072	0.638359	0
hsa-miR-150-3p	0.936099	0.658642	0
hsa-miR-151a-5p	1.2749	0.558765	0
hsa-miR-151a-3p	1.47395	0.304358	0
hsa-miR-151b	1.56078	0.463298	0
hsa-miR-152-3p	2.82757	0.14846	0
hsa-miR-154-5p	2.20211	0.585194	0	C14
hsa-miR-155-5p	2.25676	0.123217	0
hsa-miR-15a-5p	-0.187375	0.901256	0
hsa-miR-15b-5p	0.345313	0.75043	0
hsa-miR-15b-3p	1.12885	0.402903	0
hsa-miR-16-5p	-0.213057	0.828468	0
hsa-miR-16-2-3p	-0.00534501	0.999285	0
hsa-miR-17-5p	-0.254599	0.851456	0
hsa-miR-181a-5p	0.86652	0.462559	0
hsa-miR-181a-3p	0.68135	0.777992	0
hsa-miR-181a-2-3p	2.02126	0.207594	0
hsa-miR-181b-5p	1.32437	0.410053	0
hsa-miR-181c-5p	3.1089	0.338543	0
hsa-miR-181c-3p	-0.137498	0.966566	0
hsa-miR-181d-5p	2.58139	0.272932	0
hsa-miR-182-5p	1.2671	0.325244	0
hsa-miR-183-5p	1.61391	0.245535	0
hsa-miR-184	1.47947	0.479947	0
hsa-miR-185-5p	-0.759374	0.402903	0
hsa-miR-185-3p	0.70003	0.602607	0
hsa-miR-186-5p	-0.178689	0.833037	0
hsa-miR-187-3p	3.74684	0.288948	0
hsa-miR-18a-5p	0.474912	0.784881	0
hsa-miR-18a-3p	-0.707867	0.677351	0
hsa-miR-1908-5p	3.56841	0.256628	0
hsa-miR-191-5p	-0.00189992	1	0
hsa-miR-191-3p	2.19727	0.415656	0
hsa-miR-193a-5p	1.52873	0.304358	0
hsa-miR-193b-3p	2.11496	0.479947	0
hsa-miR-194-5p	0.926363	0.317494	0
hsa-miR-195-5p	4.17489	0.155279	0
hsa-miR-195-3p	0.774326	0.717757	0
hsa-miR-196a-5p	4.29004	0.241179	0
hsa-miR-196b-5p	0.478336	0.812135	0
hsa-miR-197-3p	1.57346	0.34123	0
hsa-miR-199a-5p	2.27951	0.196219	0
hsa-miR-199a-3p	2.69065	0.102637	0
hsa-miR-199b-5p	1.45205	0.459238	0
hsa-miR-19a-3p	-0.269094	0.83676	0
hsa-miR-19b-3p	-0.826564	0.459433	0
hsa-miR-200a-5p	0.43503	0.864409	0
hsa-miR-200a-3p	3.34098	0.054016	0
hsa-miR-200b-3p	2.71324	0.177915	0
hsa-miR-200c-3p	1.84764	0.302529	0
hsa-miR-204-5p	1.76999	0.435249	0
hsa-miR-204-3p	-0.14174	0.966566	0
hsa-miR-205-5p	2.4445	0.288948	0
hsa-miR-206	1.3815	0.441084	0
hsa-miR-20a-5p	-0.0661854	0.966566	0
hsa-miR-20b-5p	0.35428	0.787742	0
hsa-miR-21-5p	1.59271	0.242695	0
hsa-miR-21-3p	4.16479	0.160644	0
hsa-miR-210-3p	0.67061	0.683955	0
hsa-miR-2110	-0.700169	0.69104	0
hsa-miR-212-5p	3.67351	0.242695	0
hsa-miR-214-5p	1.46884	0.479947	0
hsa-miR-214-3p	2.99261	0.288948	0
hsa-miR-215-5p	0.843157	0.566923	0
hsa-miR-216b-5p	2.84894	0.483262	0
hsa-miR-218-5p	3.10257	0.16184	0
hsa-miR-219a-1-3p	2.1359	0.530396	0
hsa-miR-219a-2-3p	2.20436	0.360608	0
hsa-miR-22-5p	1.39207	0.207297	0
hsa-miR-22-3p	0.211005	0.824488	0
hsa-miR-221-5p	0.948133	0.626578	0
hsa-miR-221-3p	1.43074	0.304358	0
hsa-miR-222-3p	0.717607	0.556071	0
hsa-miR-223-5p	2.00089	0.132899	0
hsa-miR-223-3p	0.869867	0.638359	0
hsa-miR-224-5p	1.91294	0.272932	0
hsa-miR-23a-3p	1.68905	0.283372	0
hsa-miR-23b-5p	2.05039	0.459238	0
hsa-miR-23b-3p	2.39388	0.183692	0
hsa-miR-24-1-5p	2.57167	0.295037	0
hsa-miR-24-3p	0.9342	0.370276	0
hsa-miR-24-2-5p	1.94492	0.180839	0
hsa-miR-25-5p	1.46397	0.477094	0
hsa-miR-25-3p	-0.0248286	0.982927	0
hsa-miR-26a-5p	1.41443	0.304358	0
hsa-miR-26a-2-3p	3.192	0.434412	0
hsa-miR-26b-5p	0.650134	0.538884	0
hsa-miR-26b-3p	3.28278	0.261818	0
hsa-miR-27a-5p	2.54916	0.230017	0
hsa-miR-27a-3p	1.48177	0.204125	0
hsa-miR-27b-3p	2.29196	0.0620276	0
hsa-miR-28-5p	1.24788	0.445405	0
hsa-miR-28-3p	1.37435	0.330774	0
hsa-miR-296-5p	3.01205	0.384098	0
hsa-miR-296-3p	3.34877	0.328784	0
hsa-miR-29a-3p	1.82109	0.241488	0
hsa-miR-29b-3p	1.31732	0.405293	0
hsa-miR-29c-5p	4.34539	0.130871	0
hsa-miR-29c-3p	1.15551	0.457943	0
hsa-miR-3074-5p	3.36116	0.288948	0
hsa-miR-30a-5p	2.54066	0.14846	0
hsa-miR-30a-3p	2.9293	0.0938585	0
hsa-miR-30b-5p	1.74459	0.371553	0
hsa-miR-30c-5p	2.16943	0.214476	0
hsa-miR-30c-2-3p	4.28212	0.18078	0
hsa-miR-30d-5p	0.652447	0.533224	0
hsa-miR-30d-3p	1.86686	0.458824	0
hsa-miR-30e-5p	0.436029	0.683955	0
hsa-miR-30e-3p	1.6122	0.30349	0
hsa-miR-3149	3.2009	0.655874	0
hsa-miR-3158-3p	0.316594	0.82597	0
hsa-miR-3173-5p	2.93011	0.343891	0
hsa-miR-3177-3p	1.50117	0.573098	0
hsa-miR-32-5p	0.21637	0.888001	0
hsa-miR-320a	-0.444	0.743162	0
hsa-miR-320b	-0.0332776	0.985152	0
hsa-miR-320c	0.788378	0.638359	0
hsa-miR-320d	1.34433	0.471149	0
hsa-miR-323a-5p	3.0868	0.360172	0
hsa-miR-323a-3p	1.90325	0.384098	0	C14
hsa-miR-323b-3p	1.5218	0.517563	0	C14
hsa-miR-324-5p	1.66544	0.562492	0
hsa-miR-324-3p	0.627223	0.751666	0
hsa-miR-326	2.27984	0.371553	0
hsa-miR-328-3p	0.0391361	0.985147	0
hsa-miR-329-5p	1.40011	0.723235	0
hsa-miR-329-3p	3.38502	0.272932	0
hsa-miR-330-5p	1.5673	0.454333	0
hsa-miR-330-3p	1.60887	0.337292	0
hsa-miR-331-5p	0.818615	0.716795	0
hsa-miR-331-3p	1.30695	0.623236	0
hsa-miR-335-5p	1.29694	0.509148	0
hsa-miR-335-3p	4.24052	0.0968093	0
hsa-miR-337-3p	2.32791	0.435249	0
hsa-miR-338-5p	1.44705	0.456614	0
hsa-miR-339-5p	0.116199	0.950083	0
hsa-miR-339-3p	0.234711	0.859791	0
hsa-miR-340-5p	1.75578	0.30349	0
hsa-miR-340-3p	1.40497	0.429013	0
hsa-miR-342-5p	1.13303	0.435249	0
hsa-miR-342-3p	1.35713	0.435249	0
hsa-miR-345-5p	-0.331741	0.784881	0
hsa-miR-34a-5p	2.87973	0.384098	0
hsa-miR-3605-5p	0.669595	0.818701	0
hsa-miR-3605-3p	3.2337	0.295037	0
hsa-miR-3607-3p	6.08746	0.0530466	0
hsa-miR-361-5p	0.82103	0.638359	0
hsa-miR-361-3p	1.13115	0.343891	0
hsa-miR-3613-5p	0.53822	0.782731	0
hsa-miR-3614-5p	1.45342	0.558765	0
hsa-miR-3615	0.206576	0.888001	0
hsa-miR-362-3p	3.13733	0.657849	0
hsa-miR-363-5p	-0.621011	0.784881	0
hsa-miR-363-3p	0.34776	0.638359	0
hsa-miR-3656	5.69292	0.108479	0
hsa-miR-365a-5p	2.47127	0.48906	0
hsa-miR-365a-3p	2.52533	0.31314	0
hsa-miR-365b-3p	3.70729	0.242695	0
hsa-miR-365b-5p	2.51168	0.372488	0
hsa-miR-369-5p	3.31609	0.273918	0	C14
hsa-miR-369-3p	3.5549	0.304358	0	C14
hsa-miR-370-3p	1.63212	0.337292	0	C14
hsa-miR-372-3p	4.48188	0.102637	0
hsa-miR-374a-5p	0.965328	0.441084	0
hsa-miR-374a-3p	0.658822	0.782731	0
hsa-miR-374b-5p	2.04314	0.304358	0
hsa-miR-375	0.400265	0.815793	0
hsa-miR-378a-5p	2.30305	0.337292	0
hsa-miR-378a-3p	1.44389	0.207297	0
hsa-miR-378c	1.18618	0.370276	0
hsa-miR-378d	1.3402	0.394924	0
hsa-miR-378f	2.45884	0.304358	0
hsa-miR-378g	3.43553	0.255241	0
hsa-miR-378i	1.80972	0.229963	0
hsa-miR-379-5p	2.95646	0.204893	0	C14
hsa-miR-379-3p	4.32181	0.204893	0	C14
hsa-miR-380-3p	2.59804	0.601495	0	C14
hsa-miR-381-3p	1.81346	0.304358	0	C14
hsa-miR-382-5p	2.91379	0.129626	0	C14
hsa-miR-382-3p	4.38415	0.160644	0	C14
hsa-miR-383-5p	1.60282	0.531007	0	0
hsa-miR-3909	-0.392639	0.859791	0	0
hsa-miR-3913-5p	0.430247	0.82597	0	0
hsa-miR-409-5p	4.27374	0.207297	0	C14
hsa-miR-409-3p	2.51022	0.160644	0	C14
hsa-miR-410-3p	1.86094	0.505869	0	C14
hsa-miR-411-5p	2.48135	0.323253	0	C14
hsa-miR-411-3p	2.70069	0.304358	0	C14
hsa-miR-412-5p	3.03594	0.351193	0	C14
hsa-miR-421	0.884161	0.545274	0	0
hsa-miR-422a	3.68832	0.204893	0	0
hsa-miR-423-5p	1.73803	0.343891	0	0
hsa-miR-423-3p	0.144133	0.909537	0	0
hsa-miR-424-5p	0.787946	0.751666	0	0
hsa-miR-424-3p	0.453117	0.723235	0	0
hsa-miR-425-5p	-0.565058	0.514564	0	0
hsa-miR-425-3p	-0.203968	0.864409	0	0
hsa-miR-4286	2.81145	0.386386	0	0
hsa-miR-429	1.73212	0.467284	0	0
hsa-miR-431-5p	4.25581	0.160644	0	C14
hsa-miR-431-3p	1.05953	0.740992	0	C14
hsa-miR-432-5p	2.49462	0.288948	0	C14
hsa-miR-4326	-0.566482	0.755202	0	0
hsa-miR-433-3p	1.58114	0.42357	0	C14
hsa-miR-4429	1.1385	0.718076	0	0
hsa-miR-4433b-5p	1.01934	0.638359	0	0
hsa-miR-4433b-3p	2.07918	0.370276	0	0
hsa-miR-4435	1.60365	0.674816	0	0
hsa-miR-4446-3p	3.01192	0.302388	0	0
hsa-miR-4454	1.86248	0.494881	0	0
hsa-miR-448	2.33237	0.73463	0	0
hsa-miR-4492	0.503861	0.777992	0	0
hsa-miR-449a	2.82118	0.664221	0	0
hsa-miR-4508	0.547851	0.716846	0	0
hsa-miR-450a-5p	1.68489	0.435249	0	0
hsa-miR-450b-5p	3.25952	0.207297	0	0
hsa-miR-4510	3.17198	0.319075	0	0
hsa-miR-451a	1.30479e-08	1	0	0
hsa-miR-454-3p	0.312816	0.890587	0	0
hsa-miR-455-5p	3.94193	0.1254	0	0
hsa-miR-4685-3p	-0.267993	0.902117	0	0
hsa-miR-4732-3p	0.683618	0.743162	0	0
hsa-miR-4746-5p	1.29049	0.551282	0	0
hsa-miR-4792	3.21419	0.204893	0	0
hsa-miR-483-3p	2.26673	0.31314	0	0
hsa-miR-484	-0.42551	0.706067	0	0
hsa-miR-485-5p	1.36066	0.471149	0	C14
hsa-miR-485-3p	1.56121	0.471149	0	C14
hsa-miR-486-5p	0.38726	0.78161	0	0
hsa-miR-486-3p	0.211831	0.896981	0	0
hsa-miR-487b-3p	2.16605	0.457943	0	C14
hsa-miR-490-3p	1.20702	0.745032	0	0
hsa-miR-493-5p	3.62553	0.123217	0	C14
hsa-miR-493-3p	3.40709	0.126107	0	C14
hsa-miR-494-3p	4.35789	0.16184	0	C14
hsa-miR-495-3p	2.05308	0.337292	0	C14
hsa-miR-497-5p	4.0249	0.30349	0	0
hsa-miR-499a-5p	1.79447	0.371553	0	0
hsa-miR-5009-5p	2.40891	0.464889	0	0
hsa-miR-500a-3p	0.131437	0.917525	0	0
hsa-miR-501-3p	0.117254	0.909537	0	0
hsa-miR-5010-5p	0.857239	0.787742	0	0
hsa-miR-5010-3p	1.65141	0.405293	0	0
hsa-miR-502-3p	-0.0597802	0.961426	0	0
hsa-miR-503-5p	1.57227	0.304358	0	0
hsa-miR-504-5p	3.42741	0.302529	0	0
hsa-miR-505-5p	-0.308223	0.890587	0	0
hsa-miR-505-3p	0.722583	0.751666	0	0
hsa-miR-5100	1.19383	0.513364	0	0
hsa-miR-511-5p	2.21473	0.160644	0	0
hsa-miR-512-3p	2.84066	0.0814989	0	C19
hsa-miR-516a-3p	2.02429	0.669089	0	C19
hsa-miR-517-5p	2.53777	0.394542	0	C19
hsa-miR-517a-3p	1.89668	0.288948	0	C19
hsa-miR-517b-3p	1.89668	0.288948	0	C19
hsa-miR-518a-3p	3.41021	0.288948	0	C19
hsa-miR-518b	0.917245	0.698963	0	C19
hsa-miR-518c-5p	2.98799	0.288948	0	C19
hsa-miR-518c-3p	0.957183	0.682745	0	C19
hsa-miR-520c-5p	1.73761	0.330774	0	0
hsa-miR-518e-3p	2.48212	0.360172	0	0
hsa-miR-518f-3p	2.09656	0.601856	0	C19
hsa-miR-5193	0.775635	0.813254	0	0
hsa-miR-5195-5p	1.00684	0.851456	0	0
hsa-miR-5196-5p	1.00684	0.851456	0	0
hsa-miR-519a-3p	2.52616	0.462559	0	0
hsa-miR-519d-5p	4.09287	0.304358	0	C19
hsa-miR-520a-5p	3.05703	0.295037	0	C19
hsa-miR-520d-5p	2.54195	0.394924	0	0
hsa-miR-520g-5p	0.953785	0.72787	0	C19
hsa-miR-520g-3p	2.00707	0.442655	0	0
hsa-miR-520h	0.961728	0.677351	0	C19
hsa-miR-522-3p	3.15283	0.123217	0	C19
hsa-miR-524-5p	-0.416211	0.854584	0	0
hsa-miR-525-5p	1.79662	0.363474	0	C19
hsa-miR-525-3p	1.52625	0.787761	0	C19
hsa-miR-532-5p	0.363204	0.698963	0	0
hsa-miR-532-3p	1.18689	0.601856	0	0
hsa-miR-539-5p	3.03186	0.49592	0	C14
hsa-miR-542-3p	2.96525	0.30349	0	0
hsa-miR-543	1.10395	0.501761	0	0
hsa-miR-548ay-5p	4.29683	0.14846	0	0
hsa-miR-548d-5p	4.37639	0.12448	0	0
hsa-miR-548g-3p	1.7194	0.657849	0	0
hsa-miR-548o-3p	4.27028	0.102637	0	0
hsa-miR-549a	-0.521826	0.902117	0	0
hsa-miR-550a-5p	4.10427	0.102637	0	0
hsa-miR-550a-3p	-0.585716	0.814449	0	0
hsa-miR-574-5p	0.652921	0.812135	0	0
hsa-miR-574-3p	2.71789	0.207297	0	0
hsa-miR-576-5p	0.748837	0.638359	0	0
hsa-miR-576-3p	0.00732259	0.999285	0	0
hsa-miR-582-3p	1.99547	0.386627	0	0
hsa-miR-584-5p	0.500007	0.717757	0	0
hsa-miR-589-5p	0.703501	0.674816	0	0
hsa-miR-598-3p	1.81374	0.386386	0	0
hsa-miR-6087	1.36788	0.457943	0	0
hsa-miR-615-3p	2.77947	0.304358	0	0
hsa-miR-625-5p	-0.64603	0.759239	0	0
hsa-miR-625-3p	0.418729	0.784881	0	0
hsa-miR-628-3p	1.94706	0.379367	0	0
hsa-miR-629-5p	0.0642921	0.965423	0	0
hsa-miR-642a-3p	2.90471	0.394542	0	0
hsa-miR-6503-3p	1.60507	0.513364	0	0
hsa-miR-651-5p	0.825134	0.638359	0	0
hsa-miR-6516-3p	1.85793	0.62213	0	0
hsa-miR-652-3p	-0.257375	0.851456	0	0
hsa-miR-654-5p	3.99134	0.167607	0	C14
hsa-miR-654-3p	1.89964	0.304358	0	C14
hsa-miR-656-3p	3.90744	0.271239	0	C14
hsa-miR-660-5p	0.71546	0.538884	0	0
hsa-miR-664a-5p	1.49437	0.392814	0	0
hsa-miR-664a-3p	3.11792	0.304358	0	0
hsa-miR-668-3p	3.02699	0.394542	0	0
hsa-miR-671-3p	0.964832	0.683955	0	0
hsa-miR-6747-3p	2.7129	0.435249	0	0
hsa-miR-6842-3p	0.658154	0.743162	0	0
hsa-miR-6852-5p	2.77108	0.304358	0	0
hsa-miR-7-5p	1.81343	0.311774	0	0
hsa-miR-708-5p	2.47728	0.669403	0	0
hsa-miR-708-3p	0.073283	0.985147	0	0
hsa-miR-744-5p	1.50897	0.304358	0	0
hsa-miR-758-3p	1.4645	0.677351	0	C14
hsa-miR-760	1.52545	0.435249	0	0
hsa-miR-7641	1.96292	0.295037	0	0
hsa-miR-766-5p	0.567081	0.833037	0	0
hsa-miR-766-3p	2.54304	0.370276	0	0
hsa-miR-769-5p	1.99389	0.299161	0	0
hsa-miR-7704	1.60697	0.42357	0	0
hsa-miR-7706	1.65475	0.39102	0	0
hsa-miR-7976	0.173937	0.903847	0	0
hsa-miR-7977	2.03727	0.370276	0	0
hsa-miR-874-3p	2.88883	0.328784	0	0
hsa-miR-877-5p	3.09508	0.245535	0	0
hsa-miR-885-5p	4.80891	0.106522	0	0
hsa-miR-889-3p	4.80465	0.11622	0	C14
hsa-miR-92a-3p	0.00361852	1	0	0
hsa-miR-92b-5p	0.992789	0.698963	0	0
hsa-miR-92b-3p	0.504889	0.747162	0	0
hsa-miR-93-5p	-0.386449	0.743162	0	0
hsa-miR-93-3p	-0.784413	0.717757	0	0
hsa-miR-939-5p	0.377628	0.919317	0	0
hsa-miR-941	-0.126045	0.93566	0	0
hsa-miR-942-5p	-0.0986959	0.942623	0	0
hsa-miR-95-3p	2.85149	0.160644	0	0
hsa-miR-96-5p	0.961969	0.638359	0	0
hsa-miR-98-5p	1.07486	0.457943	0	0
hsa-miR-99a-5p	1.53661	0.322298	0	0
hsa-miR-99b-5p	2.32287	0.151689	0	0
hsa-miR-99b-3p	2.38114	0.272932	0	0
