# Supplementary material for: Circulating extracellular vesicles exhibit a differential miRNA profile in gestational diabetes mellitus pregnancies
Source: PLoS One. 2022 May 25;17(5):e0267564. doi: 10.1371/journal.pone.0267564 (PMC9132306; doi:10.1371/journal.pone.0267564)
Supplement: S2 Table — (XLSX) [file pone.0267564.s007.xlsx]

## Sheet: GDMvsNORM_DA_miRNAs
miRs	log2FoldChange	padj	Up/Dn	C14/C19
hsa-miR-127-5p	3.10293	0.0434576	1	C14
hsa-miR-127-3p	2.05508	0.0395261	1	C14
hsa-miR-134-5p	2.55388	0.0155686	1	C14
hsa-miR-323a-3p	4.05685	0.0014047	1	C14
hsa-miR-323b-3p	3.78007	0.00547515	1	C14
hsa-miR-369-5p	3.32864	0.0155686	1	C14
hsa-miR-370-3p	2.49969	0.0133147	1	C14
hsa-miR-379-5p	2.46682	0.0492705	1	C14
hsa-miR-382-5p	2.32029	0.0258684	1	C14
hsa-miR-409-3p	2.94627	0.00299033	1	C14
hsa-miR-410-3p	3.6315	0.0188617	1	C14
hsa-miR-431-3p	4.26633	0.0129836	1	C14
hsa-miR-432-5p	3.26012	0.00744712	1	C14
hsa-miR-433-3p	2.61965	0.0236092	1	C14
hsa-miR-485-5p	2.40831	0.0348514	1	C14
hsa-miR-485-3p	2.90915	0.0236092	1	C14
hsa-miR-493-5p	2.65455	0.0189139	1	C14
hsa-miR-654-3p	2.10905	0.0443336	1	C14
hsa-miR-889-3p	2.77862	0.0449862	1	C14
hsa-miR-1185-1-3p	1.3276	0.433998	0	C14
hsa-miR-136-5p	2.05897	0.267497	0	C14
hsa-miR-136-3p	2.36522	0.0850017	0	C14
hsa-miR-369-3p	2.02628	0.267497	0	C14
hsa-miR-379-3p	1.82399	0.276808	0	C14
hsa-miR-380-3p	3.79228	0.155977	0	C14
hsa-miR-381-3p	1.69675	0.092011	0	C14
hsa-miR-382-3p	2.44812	0.0875419	0	C14
hsa-miR-409-5p	3.09256	0.0568715	0	C14
hsa-miR-411-5p	2.06176	0.144079	0	C14
hsa-miR-411-3p	0.916857	0.542048	0	C14
hsa-miR-412-5p	3.16613	0.0604675	0	C14
hsa-miR-431-5p	1.16036	0.427193	0	C14
hsa-miR-487b-3p	2.98324	0.0657455	0	C14
hsa-miR-493-3p	1.00765	0.36536	0	C14
hsa-miR-494-3p	2.49549	0.0875419	0	C14
hsa-miR-495-3p	2.08313	0.0875419	0	C14
hsa-miR-539-5p	3.09031	0.237613	0	C14
hsa-miR-654-5p	2.48436	0.061606	0	C14
hsa-miR-656-3p	0.314672	0.883929	0	C14
hsa-miR-758-3p	3.10372	0.0957859	0	C14
hsa-miR-1323	2.30273	0.0197751	1	C19
hsa-miR-520h	2.60143	0.0449862	1	C19
hsa-miR-1283	0.382946	0.790327	0	C19
hsa-miR-512-3p	0.728972	0.406962	0	C19
hsa-miR-516a-3p	1.43076	0.610018	0	C19
hsa-miR-516b-5p	-0.00505973	1	0	C19
hsa-miR-517-5p	1.69263	0.295745	0	C19
hsa-miR-517a-3p	0.773008	0.441217	0	C19
hsa-miR-517b-3p	0.773008	0.441217	0	C19
hsa-miR-518a-3p	1.30308	0.412015	0	C19
hsa-miR-518b	1.33937	0.330342	0	C19
hsa-miR-518c-5p	1.19107	0.376622	0	C19
hsa-miR-518c-3p	-1.23566	0.395838	0	C19
hsa-miR-523-5p	0.385452	0.713362	0	C19
hsa-miR-518e-5p	0.385452	0.713362	0	C19
hsa-miR-522-5p	0.385452	0.713362	0	C19
hsa-miR-518f-5p	-0.317276	0.797969	0	C19
hsa-miR-519d-5p	1.2918	0.547218	0	C19
hsa-miR-519d-3p	0.0470009	0.985592	0	C19
hsa-miR-520a-5p	0.68848	0.641603	0	C19
hsa-miR-520g-5p	2.62974	0.0886499	0	C19
hsa-miR-522-3p	-0.150173	0.905685	0	C19
hsa-miR-525-5p	-0.103346	0.945363	0	C19
hsa-miR-525-3p	1.81776	0.608088	0	C19
hsa-miR-526b-5p	0.311322	0.817167	0	C19
hsa-let-7d-5p	1.50579	0.0361433	1
hsa-let-7e-5p	2.39926	0.0191961	1
hsa-miR-100-5p	2.63714	0.00928963	1
hsa-miR-106b-3p	1.20329	0.040023	1
hsa-miR-10a-5p	1.60242	0.0466177	1
hsa-miR-10b-5p	1.80454	0.0258684	1
hsa-miR-1180-3p	2.01206	0.011114	1
hsa-miR-125a-3p	4.1265	0.00254058	1
hsa-miR-125b-5p	3.77848	0.0014047	1
hsa-miR-125b-1-3p	3.39431	0.0188617	1
hsa-miR-125b-2-3p	4.23359	0.00254058	1
hsa-miR-1273h-3p	2.50168	0.0403854	1
hsa-miR-128-3p	1.89858	0.0403854	1
hsa-miR-1299	3.11994	0.0358768	1
hsa-miR-1301-3p	2.93513	0.00547515	1
hsa-miR-1307-3p	2.78827	0.00254058	1
hsa-miR-139-3p	2.59804	0.027957	1
hsa-miR-149-5p	4.08868	0.00254058	1
hsa-miR-150-5p	1.69367	0.0434576	1
hsa-miR-151a-5p	3.02625	0.0188617	1
hsa-miR-151b	2.58926	0.0434576	1
hsa-miR-181a-5p	1.53808	0.0321495	1
hsa-miR-181a-3p	3.27501	0.016913	1
hsa-miR-181b-5p	2.0193	0.0361433	1
hsa-miR-181c-5p	3.52211	0.0361433	1
hsa-miR-18a-3p	2.32582	0.0236092	1
hsa-miR-1908-5p	3.77582	0.00928963	1
hsa-miR-191-5p	1.725	0.0116592	1
hsa-miR-197-3p	2.8508	0.00338052	1
hsa-miR-204-5p	3.24713	0.0155686	1
hsa-miR-2110	2.94219	0.00524402	1
hsa-miR-217	6.29406	0.0135018	1
hsa-miR-222-3p	1.91853	0.00929756	1
hsa-miR-28-3p	2.012	0.0160447	1
hsa-miR-296-3p	3.67596	0.0386388	1
hsa-miR-30d-5p	1.54044	0.0152427	1
hsa-miR-30e-3p	1.87545	0.0348514	1
hsa-miR-320a	2.12803	0.00555256	1
hsa-miR-320b	1.83104	0.0266104	1
hsa-miR-324-5p	3.23877	0.0321495	1
hsa-miR-328-3p	2.85599	0.00254058	1
hsa-miR-331-3p	2.89082	0.0443336	1
hsa-miR-342-3p	2.06437	0.0466177	1
hsa-miR-34c-5p	3.61455	0.0324857	1
hsa-miR-361-5p	2.24014	0.0238934	1
hsa-miR-361-3p	1.63828	0.0204401	1
hsa-miR-375	2.44452	0.0155686	1
hsa-miR-3909	2.64417	0.0492705	1
hsa-miR-423-3p	1.76865	0.0189139	1
hsa-miR-425-5p	1.12542	0.0403854	1
hsa-miR-4326	2.59807	0.0197751	1
hsa-miR-4433b-5p	4.29732	0.000937126	1
hsa-miR-484	1.86142	0.00507179	1
hsa-miR-504-5p	3.80478	0.0186085	1
hsa-miR-532-5p	1.1223	0.0387317	1
hsa-miR-543	2.7272	0.00693231	1
hsa-miR-574-3p	2.41873	0.0155686	1
hsa-miR-584-5p	2.43515	0.00254058	1
hsa-miR-625-3p	3.10271	0.000937126	1
hsa-miR-629-5p	1.59354	0.028302	1
hsa-miR-671-3p	3.11276	0.0189139	1
hsa-miR-7-5p	2.50712	0.0155686	1
hsa-miR-708-3p	4.26633	0.00752816	1
hsa-miR-744-5p	2.93569	0.000937126	1
hsa-miR-760	2.85598	0.0129836	1
hsa-miR-92a-3p	2.11725	0.00350982	1
hsa-miR-92b-3p	2.2204	0.0155686	1
hsa-miR-941	2.60545	0.00507179	1
hsa-miR-99a-5p	2.13235	0.0175076	1
hsa-miR-99b-5p	2.47301	0.00551038	1
hsa-let-7a-5p	1.23085	0.0822657	0
hsa-let-7a-3p	-0.110845	0.908051	0
hsa-let-7b-5p	0.255609	0.821608	0
hsa-let-7b-3p	1.08613	0.252813	0
hsa-let-7c-5p	1.15999	0.220029	0
hsa-let-7d-3p	0.790338	0.405637	0
hsa-let-7f-5p	0.865276	0.264373	0
hsa-let-7f-1-3p	1.7237	0.178705	0
hsa-let-7g-5p	0.358176	0.604188	0
hsa-let-7i-5p	0.746171	0.287454	0
hsa-let-7i-3p	1.37407	0.337609	0
hsa-miR-101-3p	0.296491	0.641603	0
hsa-miR-103a-3p	1.17079	0.0984738	0
hsa-miR-106a-5p	0.579931	0.579183	0
hsa-miR-106b-5p	0.841247	0.276808	0
hsa-miR-107	0.567508	0.294076	0
hsa-miR-10a-3p	0.650525	0.608088	0
hsa-miR-10b-3p	-0.0207429	0.992094	0
hsa-miR-122-5p	0.245313	0.814601	0
hsa-miR-1224-5p	2.27765	0.0960291	0
hsa-miR-1228-5p	-1.63708	0.305893	0
hsa-miR-124-3p	-0.0113114	1	0
hsa-miR-1246	0.421886	0.649143	0
hsa-miR-1248	3.44223	0.06044	0
hsa-miR-1255b-5p	1.62761	0.0604675	0
hsa-miR-125a-5p	0.891864	0.342857	0
hsa-miR-126-5p	0.779487	0.370672	0
hsa-miR-126-3p	0.430457	0.473571	0
hsa-miR-1260a	0.772788	0.541985	0
hsa-miR-1260b	0.802125	0.517354	0
hsa-miR-1273g-3p	1.50141	0.28978	0
hsa-miR-1273h-5p	2.75214	0.0731763	0
hsa-miR-1285-3p	0.514942	0.566399	0
hsa-miR-1287-5p	0.300079	0.827479	0
hsa-miR-129-5p	2.00509	0.0800886	0
hsa-miR-129-2-3p	3.18782	0.200875	0
hsa-miR-1290	0.191342	0.886451	0
hsa-miR-1292-5p	1.90281	0.0995698	0
hsa-miR-1294	1.2854	0.230192	0
hsa-miR-1298-5p	-0.567584	0.713362	0
hsa-miR-1303	2.36008	0.11647	0
hsa-miR-1304-3p	1.29146	0.404462	0
hsa-miR-1306-5p	2.60227	0.0674352	0
hsa-miR-1306-3p	1.13476	0.404462	0
hsa-miR-1307-5p	0.09766	0.951267	0
hsa-miR-130a-3p	1.41008	0.124713	0
hsa-miR-130b-5p	2.31814	0.0533429	0
hsa-miR-130b-3p	1.28445	0.221912	0
hsa-miR-132-5p	2.4119	0.0679054	0
hsa-miR-132-3p	1.89619	0.12659	0
hsa-miR-133a-3p	-0.037079	0.988388	0
hsa-miR-133b	0.453904	0.814601	0
hsa-miR-135a-3p	2.23597	0.389246	0
hsa-miR-137	5.02248	0.101602	0
hsa-miR-138-5p	1.38111	0.539787	0
hsa-miR-139-5p	1.43357	0.0716098	0
hsa-miR-140-5p	1.17947	0.25458	0
hsa-miR-140-3p	0.907733	0.11647	0
hsa-miR-141-3p	0.695015	0.632168	0
hsa-miR-142-5p	0.296202	0.547218	0
hsa-miR-142-3p	0.118312	0.920398	0
hsa-miR-143-5p	1.04155	0.49836	0
hsa-miR-143-3p	0.845542	0.30109	0
hsa-miR-144-5p	0.0162756	0.991484	0
hsa-miR-144-3p	-0.290379	0.714736	0
hsa-miR-145-5p	1.3408	0.384553	0
hsa-miR-145-3p	0.389272	0.649143	0
hsa-miR-1468-5p	2.50156	0.109019	0
hsa-miR-1469	0.998373	0.433998	0
hsa-miR-146a-5p	0.971791	0.255163	0
hsa-miR-146b-5p	0.548234	0.4582	0
hsa-miR-146b-3p	1.35311	0.264373	0
hsa-miR-148a-5p	1.04294	0.354929	0
hsa-miR-148a-3p	1.34307	0.0995698	0
hsa-miR-148b-5p	0.599625	0.611433	0
hsa-miR-148b-3p	1.14028	0.107629	0
hsa-miR-150-3p	2.05524	0.0829742	0
hsa-miR-151a-3p	1.54872	0.0604675	0
hsa-miR-152-3p	0.71224	0.521544	0
hsa-miR-155-5p	0.386469	0.650151	0
hsa-miR-15a-5p	0.723106	0.441217	0
hsa-miR-15b-5p	0.557617	0.408318	0
hsa-miR-15b-3p	0.00492783	1	0
hsa-miR-16-5p	0.629921	0.290893	0
hsa-miR-16-2-3p	0.221278	0.713362	0
hsa-miR-17-5p	1.21359	0.127459	0
hsa-miR-181a-2-3p	0.865552	0.335185	0
hsa-miR-181c-3p	1.1886	0.517354	0
hsa-miR-181d-5p	1.412	0.259142	0
hsa-miR-182-5p	0.727367	0.350689	0
hsa-miR-183-5p	1.19267	0.111819	0
hsa-miR-184	1.34779	0.294076	0
hsa-miR-185-5p	0.624861	0.265087	0
hsa-miR-185-3p	1.50206	0.0591669	0
hsa-miR-186-5p	0.392112	0.457686	0
hsa-miR-187-3p	1.95362	0.264373	0
hsa-miR-18a-5p	0.727778	0.515867	0
hsa-miR-191-3p	0.224203	0.904029	0
hsa-miR-192-5p	-0.360688	0.595691	0
hsa-miR-193a-5p	1.57388	0.0688864	0
hsa-miR-193b-5p	-0.247265	0.886451	0
hsa-miR-193b-3p	2.2184	0.18238	0
hsa-miR-194-5p	0.174429	0.781836	0
hsa-miR-195-5p	1.897	0.150467	0
hsa-miR-195-3p	0.839606	0.517354	0
hsa-miR-196a-5p	-0.159963	0.945363	0
hsa-miR-196b-5p	-0.191283	0.900127	0
hsa-miR-199a-5p	1.43357	0.13301	0
hsa-miR-199a-3p	0.61613	0.519506	0
hsa-miR-199b-3p	-0.297235	0.827479	0
hsa-miR-199b-5p	1.47763	0.220029	0
hsa-miR-19a-3p	0.319365	0.713362	0
hsa-miR-19b-3p	0.352973	0.641603	0
hsa-miR-200a-5p	1.70372	0.267497	0
hsa-miR-200a-3p	0.681426	0.515867	0
hsa-miR-200b-3p	0.124022	0.933829	0
hsa-miR-200c-3p	1.31223	0.197413	0
hsa-miR-203a-3p	0.183418	0.902156	0
hsa-miR-204-3p	3.25171	0.0591669	0
hsa-miR-205-5p	1.05834	0.389246	0
hsa-miR-206	1.15962	0.294076	0
hsa-miR-20a-5p	0.959079	0.25858	0
hsa-miR-20b-5p	0.190481	0.841459	0
hsa-miR-21-5p	0.0253261	0.985592	0
hsa-miR-21-3p	0.105224	0.954044	0
hsa-miR-210-3p	0.750327	0.459785	0
hsa-miR-212-5p	0.767071	0.627472	0
hsa-miR-214-5p	0.495907	0.713362	0
hsa-miR-214-3p	2.31755	0.0671599	0
hsa-miR-215-5p	1.02237	0.264373	0
hsa-miR-216b-5p	3.01992	0.198757	0
hsa-miR-218-5p	-0.035643	0.988064	0
hsa-miR-219a-2-3p	1.07273	0.444469	0
hsa-miR-22-5p	0.484206	0.4582	0
hsa-miR-22-3p	0.602279	0.287454	0
hsa-miR-221-5p	1.7841	0.0995698	0
hsa-miR-221-3p	0.87658	0.285507	0
hsa-miR-223-5p	1.1736	0.110126	0
hsa-miR-223-3p	1.15426	0.28978	0
hsa-miR-224-5p	1.23015	0.197413	0
hsa-miR-23a-3p	0.412355	0.6482	0
hsa-miR-23b-5p	1.144	0.472812	0
hsa-miR-23b-3p	0.368249	0.731039	0
hsa-miR-24-1-5p	-0.0663428	0.973552	0
hsa-miR-24-3p	1.1213	0.0671599	0
hsa-miR-24-2-5p	0.422759	0.626726	0
hsa-miR-25-5p	0.881373	0.490479	0
hsa-miR-25-3p	0.970157	0.0403854	0
hsa-miR-26a-5p	0.67631	0.404462	0
hsa-miR-26a-2-3p	1.32208	0.579183	0
hsa-miR-26b-5p	0.117479	0.883929	0
hsa-miR-26b-3p	1.48762	0.277036	0
hsa-miR-27a-5p	0.640215	0.5655	0
hsa-miR-27a-3p	0.165099	0.823212	0
hsa-miR-27b-3p	0.591444	0.426465	0
hsa-miR-28-5p	1.54645	0.110126	0
hsa-miR-296-5p	3.33513	0.0674352	0
hsa-miR-29a-3p	-0.654133	0.459785	0
hsa-miR-29b-3p	-0.20994	0.856228	0
hsa-miR-29c-5p	0.913962	0.517033	0
hsa-miR-29c-3p	0.105266	0.933829	0
hsa-miR-30a-5p	0.981359	0.320471	0
hsa-miR-30a-3p	0.868604	0.384553	0
hsa-miR-30b-5p	1.20124	0.310341	0
hsa-miR-30c-5p	0.770625	0.441217	0
hsa-miR-30c-2-3p	1.73986	0.265087	0
hsa-miR-30e-5p	0.799439	0.200875	0
hsa-miR-3158-3p	0.0298811	0.985592	0
hsa-miR-3173-5p	1.64275	0.325364	0
hsa-miR-3177-3p	1.30824	0.404462	0
hsa-miR-32-5p	-0.706897	0.479407	0
hsa-miR-320c	1.63446	0.0850017	0
hsa-miR-320d	1.7668	0.107789	0
hsa-miR-323a-5p	2.85474	0.0995698	0
hsa-miR-324-3p	1.63334	0.155977	0
hsa-miR-326	2.40511	0.0716098	0
hsa-miR-329-5p	4.09215	0.0518493	0
hsa-miR-329-3p	2.55644	0.0679054	0
hsa-miR-330-5p	1.96067	0.0995698	0
hsa-miR-330-3p	1.82442	0.0591669	0
hsa-miR-331-5p	1.95974	0.100271	0
hsa-miR-335-5p	0.64658	0.613315	0
hsa-miR-335-3p	2.02251	0.100271	0
hsa-miR-337-3p	1.30752	0.427193	0
hsa-miR-338-5p	1.30607	0.267497	0
hsa-miR-339-5p	1.07881	0.319939	0
hsa-miR-339-3p	0.835596	0.332095	0
hsa-miR-340-5p	0.805796	0.416563	0
hsa-miR-340-3p	1.56913	0.125838	0
hsa-miR-342-5p	1.19217	0.178705	0
hsa-miR-345-5p	1.11039	0.150467	0
hsa-miR-3605-5p	2.58124	0.0995698	0
hsa-miR-3605-3p	-0.396686	0.827479	0
hsa-miR-3607-3p	0.402151	0.825442	0
hsa-miR-3613-5p	0.186688	0.900127	0
hsa-miR-3614-5p	1.00055	0.490415	0
hsa-miR-3615	1.60713	0.0559979	0
hsa-miR-362-3p	1.92861	0.637983	0
hsa-miR-363-5p	2.00731	0.144977	0
hsa-miR-363-3p	0.0422766	0.943605	0
hsa-miR-3656	-0.444807	0.825442	0
hsa-miR-365a-3p	0.653247	0.649143	0
hsa-miR-365b-3p	1.66111	0.283352	0
hsa-miR-365b-5p	0.12708	0.951446	0
hsa-miR-372-3p	0.773653	0.547218	0
hsa-miR-374a-5p	-0.0288048	0.985592	0
hsa-miR-374b-5p	0.883041	0.4582	0
hsa-miR-378a-5p	1.35209	0.28978	0
hsa-miR-378a-3p	0.531901	0.416563	0
hsa-miR-378c	-0.288182	0.737647	0
hsa-miR-378d	0.518454	0.611201	0
hsa-miR-378f	1.17472	0.345399	0
hsa-miR-378g	1.13456	0.440318	0
hsa-miR-378i	0.416728	0.641603	0
hsa-miR-380-5p	0.910626	0.641603	0
hsa-miR-383-5p	-0.0344659	0.991295	0
hsa-miR-3913-5p	0.184567	0.902156	0
hsa-miR-421	1.69568	0.0559979	0
hsa-miR-423-5p	1.81817	0.0853695	0
hsa-miR-424-5p	1.31693	0.387343	0
hsa-miR-424-3p	1.36245	0.0716098	0
hsa-miR-425-3p	0.22347	0.806025	0
hsa-miR-4286	1.49078	0.404462	0
hsa-miR-429	0.884751	0.519506	0
hsa-miR-4429	2.35999	0.161978	0
hsa-miR-4433b-3p	-0.647375	0.649143	0
hsa-miR-4435	2.84008	0.155977	0
hsa-miR-4446-3p	2.18998	0.124713	0
hsa-miR-4454	0.489054	0.793939	0
hsa-miR-448	4.21395	0.275924	0
hsa-miR-4492	1.50332	0.14955	0
hsa-miR-4508	1.23195	0.155977	0
hsa-miR-450a-5p	-0.0445958	0.985592	0
hsa-miR-450b-5p	-0.577555	0.673267	0
hsa-miR-4510	2.67946	0.0987332	0
hsa-miR-451a	6.50411e-09	1	0
hsa-miR-452-5p	0.511126	0.651233	0
hsa-miR-454-3p	0.883623	0.530733	0
hsa-miR-455-5p	1.48459	0.20608	0
hsa-miR-4685-3p	1.227	0.374418	0
hsa-miR-4732-3p	1.08498	0.389246	0
hsa-miR-4746-5p	0.564373	0.676402	0
hsa-miR-4792	0.56344	0.692072	0
hsa-miR-483-5p	-0.00173661	1	0
hsa-miR-483-3p	2.10189	0.0822657	0
hsa-miR-486-5p	1.38854	0.0716098	0
hsa-miR-486-3p	1.71426	0.0671599	0
hsa-miR-499a-5p	0.641994	0.611201	0
hsa-miR-5009-5p	2.16776	0.25858	0
hsa-miR-500a-3p	0.814577	0.317746	0
hsa-miR-501-3p	0.849304	0.194171	0
hsa-miR-5010-5p	2.17716	0.230192	0
hsa-miR-5010-3p	0.408361	0.737647	0
hsa-miR-502-3p	0.749839	0.270258	0
hsa-miR-503-5p	0.546611	0.565801	0
hsa-miR-505-5p	2.17328	0.0995698	0
hsa-miR-505-3p	2.33502	0.0716098	0
hsa-miR-5100	1.10504	0.335185	0
hsa-miR-511-5p	1.27447	0.125838	0
hsa-miR-516a-5p	0.568533	0.636957	0
hsa-miR-526a	-0.103073	0.943605	0
hsa-miR-520c-5p	1.82661	0.0716098	0
hsa-miR-518d-5p	0.131353	0.920398	0
hsa-miR-519c-5p	0.433057	0.67808	0
hsa-miR-519b-5p	0.385452	0.713362	0
hsa-miR-518e-3p	1.28092	0.367602	0
hsa-miR-519a-5p	0.385452	0.713362	0
hsa-miR-5193	2.39948	0.208128	0
hsa-miR-5195-5p	2.70676	0.400703	0
hsa-miR-5196-5p	2.70676	0.400703	0
hsa-miR-519a-3p	1.93281	0.330342	0
hsa-miR-520a-3p	0.582449	0.641603	0
hsa-miR-520d-5p	1.71512	0.294076	0
hsa-miR-520g-3p	2.40933	0.0716098	0
hsa-miR-524-5p	1.87289	0.178705	0
hsa-miR-532-3p	1.62919	0.208493	0
hsa-miR-542-3p	1.09399	0.480562	0
hsa-miR-548ay-5p	0.201211	0.905938	0
hsa-miR-548d-5p	0.231508	0.886451	0
hsa-miR-548o-3p	0.382219	0.761535	0
hsa-miR-549a	2.46257	0.330849	0
hsa-miR-550a-5p	0.442263	0.70318	0
hsa-miR-550a-3p	2.28811	0.11647	0
hsa-miR-550a-3-5p	0.248744	0.851108	0
hsa-miR-574-5p	2.79156	0.0688864	0
hsa-miR-576-5p	0.637101	0.519506	0
hsa-miR-576-3p	0.56234	0.517354	0
hsa-miR-582-3p	1.13365	0.377137	0
hsa-miR-589-5p	0.708805	0.490415	0
hsa-miR-598-3p	1.51995	0.198107	0
hsa-miR-6087	1.65795	0.124713	0
hsa-miR-615-3p	2.1398	0.0983816	0
hsa-miR-625-5p	2.16166	0.092011	0
hsa-miR-628-3p	1.85246	0.119186	0
hsa-miR-642a-3p	0.409805	0.851108	0
hsa-miR-6503-3p	1.17432	0.412015	0
hsa-miR-651-5p	0.437646	0.692072	0
hsa-miR-6516-3p	2.87689	0.14119	0
hsa-miR-652-3p	0.983232	0.255163	0
hsa-miR-660-5p	-0.0730855	0.943605	0
hsa-miR-664a-5p	1.54741	0.116781	0
hsa-miR-664a-3p	2.58355	0.0875419	0
hsa-miR-6842-3p	1.11156	0.354929	0
hsa-miR-6852-5p	1.63469	0.230192	0
hsa-miR-708-5p	1.99499	0.542048	0
hsa-miR-7641	0.44843	0.683959	0
hsa-miR-766-5p	1.34007	0.404462	0
hsa-miR-766-3p	2.10595	0.138548	0
hsa-miR-769-5p	1.6431	0.0995698	0
hsa-miR-7704	1.83313	0.0995698	0
hsa-miR-7706	-0.223085	0.87798	0
hsa-miR-7976	0.795655	0.404462	0
hsa-miR-7977	0.720573	0.610018	0
hsa-miR-874-3p	1.46594	0.34654	0
hsa-miR-877-5p	0.919713	0.490415	0
hsa-miR-885-5p	1.45154	0.302838	0
hsa-miR-92b-5p	1.94405	0.178705	0
hsa-miR-93-5p	1.07536	0.110126	0
hsa-miR-93-3p	1.65328	0.220029	0
hsa-miR-939-5p	2.56078	0.245127	0
hsa-miR-942-5p	0.568733	0.517354	0
hsa-miR-95-3p	0.986896	0.332146	0
hsa-miR-96-5p	-0.632364	0.627472	0
hsa-miR-98-5p	1.42159	0.0995698	0
hsa-miR-99b-3p	1.99976	0.0714916	0
hsa-miR-1-3p	-2.40318	0.0189139	-1
