# Supplementary material for: Circulating extracellular vesicles exhibit a differential miRNA profile in gestational diabetes mellitus pregnancies
Source: PLoS One. 2022 May 25;17(5):e0267564. doi: 10.1371/journal.pone.0267564 (PMC9132306; doi:10.1371/journal.pone.0267564)
Supplement: S3 Table — (XLSX) [file pone.0267564.s008.xlsx]

## Sheet: TableS4_Placental_GDMvsNORM_miR
miRNA	log2FoldChange	padj	Up/Dn	C14/C19
hsa-let-7a-5p	-0.267587	0.999679	0	0
hsa-let-7a-3p	-0.604707	0.999679	0	0
hsa-let-7b-5p	-0.554567	0.999679	0	0
hsa-let-7b-3p	-1.43494	0.999679	0	0
hsa-let-7c-5p	-0.121746	0.999679	0	0
hsa-let-7c-3p	-0.239478	0.999679	0	0
hsa-let-7d-5p	-0.822767	0.999679	0	0
hsa-let-7d-3p	-0.606312	0.999679	0	0
hsa-let-7e-5p	-0.512605	0.999679	0	0
hsa-let-7e-3p	-0.792559	0.999679	0	0
hsa-let-7f-5p	-0.298515	0.999679	0	0
hsa-let-7f-1-3p	-0.963783	0.999679	0	0
hsa-let-7f-2-3p	-1.05383	0.999679	0	0
hsa-let-7g-5p	-0.519622	0.999679	0	0
hsa-let-7g-3p	-1.22423	0.999679	0	0
hsa-let-7i-5p	-0.649712	0.999679	0	0
hsa-let-7i-3p	-0.921047	0.999679	0	0
hsa-miR-1-3p	-1.08455	0.999679	0	0
hsa-miR-100-5p	-0.802426	0.999679	0	0
hsa-miR-100-3p	-0.206821	0.999679	0	0
hsa-miR-101-5p	-0.343167	0.999679	0	0
hsa-miR-101-3p	-0.108462	0.999679	0	0
hsa-miR-103a-3p	0.00949186	0.999679	0	0
hsa-miR-103a-2-5p	0.00595296	0.999679	0	0
hsa-miR-105-5p	-0.437057	0.999679	0	0
hsa-miR-105-3p	0.929449	0.999679	0	0
hsa-miR-106a-5p	-0.379366	0.999679	0	0
hsa-miR-106b-5p	-0.675961	0.999679	0	0
hsa-miR-106b-3p	0.0962586	0.999679	0	0
hsa-miR-107	-0.342555	0.999679	0	0
hsa-miR-10a-5p	-0.128264	0.999679	0	0
hsa-miR-10a-3p	-1.28729	0.999679	0	0
hsa-miR-10b-5p	-1.11791	0.999679	0	0
hsa-miR-10b-3p	-1.64543	0.999679	0	0
hsa-miR-1180-3p	-0.44754	0.999679	0	0
hsa-miR-1185-5p	-0.402488	0.999679	0	0
hsa-miR-1185-1-3p	-0.315505	0.999679	0	C14
hsa-miR-1197	-0.154703	0.999679	0	0
hsa-miR-1245a	-0.727848	0.999679	0	0
hsa-miR-1246	-0.166868	0.999679	0	0
hsa-miR-1247-5p	-1.15066	0.999679	0	0
hsa-miR-1247-3p	-1.25223	0.999679	0	0
hsa-miR-1248	0.0505207	0.999679	0	0
hsa-miR-1249-3p	-0.592939	0.999679	0	0
hsa-miR-1255a	-0.370493	0.999679	0	0
hsa-miR-1255b-5p	-0.347157	0.999679	0	0
hsa-miR-125a-5p	-0.210788	0.999679	0	0
hsa-miR-125a-3p	0.0386976	0.999679	0	0
hsa-miR-125b-5p	-0.5456	0.999679	0	0
hsa-miR-125b-1-3p	-0.307063	0.999679	0	0
hsa-miR-125b-2-3p	1.07611	0.999679	0	0
hsa-miR-126-5p	0.087905	0.999679	0	0
hsa-miR-126-3p	-0.179653	0.999679	0	0
hsa-miR-1260a	-0.0335007	0.999679	0	0
hsa-miR-1260b	-0.0414161	0.999679	0	0
hsa-miR-1262	0.645528	0.999679	0	0
hsa-miR-1268a	-0.057325	0.999679	0	0
hsa-miR-1268b	0.261568	0.999679	0	0
hsa-miR-1269a	-0.795323	0.999679	0	0
hsa-miR-1269b	-2.55986	0.999679	0	0
hsa-miR-127-5p	-0.500476	0.999679	0	C14
hsa-miR-127-3p	-0.487605	0.999679	0	C14
hsa-miR-1270	-0.52038	0.999679	0	0
hsa-miR-1271-5p	-0.511789	0.999679	0	0
hsa-miR-1273d	0.0107089	0.999679	0	0
hsa-miR-1275	-0.717538	0.999679	0	0
hsa-miR-1277-5p	-0.53336	0.999679	0	0
hsa-miR-1278	-1.82815	0.999679	0	0
hsa-miR-128-1-5p	0.16982	0.999679	0	0
hsa-miR-128-3p	-0.63459	0.999679	0	0
hsa-miR-1283	0.417461	0.999679	0	0
hsa-miR-1285-5p	-0.734909	0.999679	0	0
hsa-miR-1285-3p	-0.457374	0.999679	0	0
hsa-miR-1287-5p	-0.652537	0.999679	0	0
hsa-miR-1291	-1.55663	0.999679	0	0
hsa-miR-1294	-1.33486	0.999679	0	0
hsa-miR-1295a	-1.85835	0.999679	0	0
hsa-miR-1296-5p	-0.789217	0.999679	0	0
hsa-miR-1299	-0.128466	0.999679	0	0
hsa-miR-1301-3p	-0.313573	0.999679	0	0
hsa-miR-1303	-0.0545455	0.999679	0	0
hsa-miR-1304-3p	-0.202231	0.999679	0	0
hsa-miR-1305	0.116657	0.999679	0	0
hsa-miR-1306-5p	-0.0764865	0.999679	0	0
hsa-miR-1306-3p	-1.43283	0.999679	0	0
hsa-miR-1307-5p	-0.258484	0.999679	0	0
hsa-miR-1307-3p	-0.121984	0.999679	0	0
hsa-miR-130a-3p	-0.320452	0.999679	0	0
hsa-miR-130b-5p	0.432438	0.999679	0	0
hsa-miR-130b-3p	-0.103907	0.999679	0	0
hsa-miR-132-5p	-0.00372277	0.999679	0	0
hsa-miR-132-3p	-0.338947	0.999679	0	0
hsa-miR-1323	0.033291	0.999679	0	0
hsa-miR-133a-5p	-0.347387	0.999679	0	0
hsa-miR-133a-3p	-1.16879	0.999679	0	0
hsa-miR-133b	-0.639376	0.999679	0	0
hsa-miR-134-5p	0.881008	0.999679	0	C14
hsa-miR-134-3p	0.250552	0.999679	0	0
hsa-miR-1343-3p	0.996121	0.999679	0	0
hsa-miR-135a-5p	-0.54817	0.999679	0	0
hsa-miR-135b-5p	0.699963	0.999679	0	0
hsa-miR-135b-3p	0.760968	0.999679	0	0
hsa-miR-136-5p	-0.0923884	0.999679	0	C14
hsa-miR-136-3p	-0.0745089	0.999679	0	C14
hsa-miR-137	-3.0077	0.999679	-1	-1	hsa-miR-137
hsa-miR-138-5p	0.85062	0.999679	0	0
hsa-miR-138-1-3p	0.222796	0.999679	0	0
hsa-miR-139-3p	-0.387953	0.999679	0	0
hsa-miR-140-5p	-0.265646	0.999679	0	0
hsa-miR-140-3p	-0.0955229	0.999679	0	0
hsa-miR-141-5p	-0.60827	0.999679	0	0
hsa-miR-141-3p	-0.344735	0.999679	0	0
hsa-miR-142-5p	-0.993974	0.999679	0	0
hsa-miR-142-3p	-0.63793	0.999679	0	0
hsa-miR-143-5p	-0.492026	0.999679	0	0
hsa-miR-143-3p	-0.359816	0.999679	0	0
hsa-miR-144-5p	-0.562386	0.999679	0	0
hsa-miR-144-3p	0.676973	0.999679	0	0
hsa-miR-145-5p	-0.421654	0.999679	0	0
hsa-miR-145-3p	0.438971	0.999679	0	0
hsa-miR-1468-5p	-0.864055	0.999679	0	0
hsa-miR-146a-5p	-1.04393	0.999679	0	0
hsa-miR-146b-5p	-0.378698	0.999679	0	0
hsa-miR-146b-3p	0.217457	0.999679	0	0
hsa-miR-147b	0.36379	0.999679	0	0
hsa-miR-148a-5p	-0.0977353	0.999679	0	0
hsa-miR-148a-3p	-0.0722557	0.999679	0	0
hsa-miR-148b-5p	-0.438884	0.999679	0	0
hsa-miR-148b-3p	-0.129596	0.999679	0	0
hsa-miR-149-5p	-0.395703	0.999679	0	0
hsa-miR-150-5p	-0.37693	0.999679	0	0
hsa-miR-150-3p	-0.204601	0.999679	0	0
hsa-miR-151a-5p	-0.415956	0.999679	0	0
hsa-miR-151a-3p	0.029161	0.999679	0	0
hsa-miR-151b	-0.508251	0.999679	0	0
hsa-miR-152-5p	0.143954	0.999679	0	0
hsa-miR-152-3p	-0.475808	0.999679	0	0
hsa-miR-153-3p	-1.38977	0.999679	0	0
hsa-miR-154-5p	-0.894205	0.999679	0	C14
hsa-miR-154-3p	-0.679387	0.999679	0	C14
hsa-miR-155-5p	-0.870529	0.999679	0	0
hsa-miR-15a-5p	-0.831885	0.999679	0	0
hsa-miR-15a-3p	0.722643	0.999679	0	0
hsa-miR-15b-5p	-0.689441	0.999679	0	0
hsa-miR-15b-3p	-0.642187	0.999679	0	0
hsa-miR-16-5p	-0.292193	0.999679	0	0
hsa-miR-16-1-3p	-0.867792	0.999679	0	0
hsa-miR-16-2-3p	-0.645403	0.999679	0	0
hsa-miR-17-5p	-0.0463999	0.999679	0	0
hsa-miR-17-3p	-1.03636	0.999679	0	0
hsa-miR-181a-5p	-0.195389	0.999679	0	0
hsa-miR-181a-3p	0.192889	0.999679	0	0
hsa-miR-181a-2-3p	-0.615137	0.999679	0	0
hsa-miR-181b-5p	-0.143094	0.999679	0	0
hsa-miR-181b-3p	-0.389977	0.999679	0	0
hsa-miR-181b-2-3p	-0.810848	0.999679	0	0
hsa-miR-181c-5p	0.156952	0.999679	0	0
hsa-miR-181c-3p	1.04712	0.999679	0	0
hsa-miR-181d-5p	-0.359754	0.999679	0	0
hsa-miR-182-5p	0.0785705	0.999679	0	0
hsa-miR-183-5p	-0.442881	0.999679	0	0
hsa-miR-183-3p	1.41236	0.999679	0	0
hsa-miR-184	0.115564	0.999679	0	0
hsa-miR-185-5p	-0.506449	0.999679	0	0
hsa-miR-185-3p	-0.222152	0.999679	0	0
hsa-miR-186-5p	-0.174438	0.999679	0	0
hsa-miR-186-3p	1.12717	0.999679	0	0
hsa-miR-187-3p	1.39921	0.999679	0	0
hsa-miR-188-5p	0.196229	0.999679	0	0
hsa-miR-188-3p	-1.88669	0.999679	-1	-1	hsa-miR-188-3p
hsa-miR-18a-5p	0.959038	0.999679	0	0
hsa-miR-18a-3p	-0.417683	0.999679	0	0
hsa-miR-18b-5p	-0.717917	0.999679	0	0
hsa-miR-190a-5p	-0.0740055	0.999679	0	0
hsa-miR-190b	0.00156941	0.999679	0	0
hsa-miR-191-5p	0.0772287	0.999679	0	0
hsa-miR-191-3p	-0.659335	0.999679	0	0
hsa-miR-1910-5p	-0.393988	0.999679	0	0
hsa-miR-192-5p	-0.0967157	0.999679	0	0
hsa-miR-192-3p	-1.94471	0.999679	0	0
hsa-miR-193a-5p	-0.67417	0.999679	0	0
hsa-miR-193b-5p	-0.236834	0.999679	0	0
hsa-miR-193b-3p	-0.261089	0.999679	0	0
hsa-miR-194-3p	0.678859	0.999679	0	0
hsa-miR-195-5p	0.005315	0.999679	0	0
hsa-miR-195-3p	-0.878623	0.999679	0	0
hsa-miR-196a-5p	-0.267341	0.999679	0	0
hsa-miR-196a-3p	0.552714	0.999679	0	0
hsa-miR-196b-5p	0.256942	0.999679	0	0
hsa-miR-196b-3p	0.15712	0.999679	0	0
hsa-miR-197-3p	-0.586174	0.999679	0	0
hsa-miR-199a-5p	-0.157776	0.999679	0	0
hsa-miR-199a-3p	-0.435874	0.999679	0	0
hsa-miR-199b-3p	-0.435874	0.999679	0	0
hsa-miR-199b-5p	-0.426063	0.999679	0	0
hsa-miR-19a-3p	-0.399808	0.999679	0	0
hsa-miR-19b-1-5p	0.436565	0.999679	0	0
hsa-miR-19b-3p	0.195415	0.999679	0	0
hsa-miR-200a-3p	-0.854401	0.999679	0	0
hsa-miR-200b-3p	-0.312988	0.999679	0	0
hsa-miR-200c-5p	-0.15785	0.999679	0	0
hsa-miR-200c-3p	0.261907	0.999679	0	0
hsa-miR-202-5p	-0.24108	0.999679	0	0
hsa-miR-203a-5p	-0.512728	0.999679	0	0
hsa-miR-203a-3p	-0.100219	0.999679	0	0
hsa-miR-203b-3p	-0.273595	0.999679	0	0
hsa-miR-204-5p	-1.95272	0.999679	0	0
hsa-miR-205-5p	-0.255554	0.999679	0	0
hsa-miR-205-3p	0.399274	0.999679	0	0
hsa-miR-20a-5p	-0.535893	0.999679	0	0
hsa-miR-20a-3p	-0.0854834	0.999679	0	0
hsa-miR-20b-5p	-0.56139	0.999679	0	0
hsa-miR-21-5p	-0.300195	0.999679	0	0
hsa-miR-21-3p	-0.220272	0.999679	0	0
hsa-miR-210-5p	0.29062	0.999679	0	0
hsa-miR-210-3p	-0.602718	0.999679	0	0
hsa-miR-211-5p	0.075181	0.999679	0	0
hsa-miR-2110	-0.152909	0.999679	0	0
hsa-miR-2114-5p	-1.34946	0.999679	0	0
hsa-miR-2114-3p	0.219285	0.999679	0	0
hsa-miR-2115-5p	0.0915536	0.999679	0	0
hsa-miR-2115-3p	-0.674607	0.999679	0	0
hsa-miR-2116-5p	-0.916328	0.999679	0	0
hsa-miR-2116-3p	0.38104	0.999679	0	0
hsa-miR-212-3p	1.17945	0.999679	0	0
hsa-miR-214-5p	-0.178623	0.999679	0	0
hsa-miR-214-3p	-0.281079	0.999679	0	0
hsa-miR-216a-5p	-1.6032	0.999679	0	0
hsa-miR-218-5p	-0.715512	0.999679	0	0
hsa-miR-218-1-3p	-0.468687	0.999679	0	0
hsa-miR-219a-5p	-0.233712	0.999679	0	0
hsa-miR-219a-1-3p	-0.131605	0.999679	0	0
hsa-miR-219b-3p	0.811165	0.999679	0	0
hsa-miR-22-5p	-0.274265	0.999679	0	0
hsa-miR-22-3p	-0.037264	0.999679	0	0
hsa-miR-221-3p	-0.202078	0.999679	0	0
hsa-miR-222-5p	-1.88387	0.999679	0	0
hsa-miR-222-3p	-0.434474	0.999679	0	0
hsa-miR-223-5p	0.477103	0.999679	0	0
hsa-miR-223-3p	0.0692825	0.999679	0	0
hsa-miR-224-5p	0.628905	0.999679	0	0
hsa-miR-224-3p	-0.57793	0.999679	0	0
hsa-miR-2276-3p	-1.56039	0.999679	0	0
hsa-miR-2277-5p	0.734379	0.999679	0	0
hsa-miR-2277-3p	0.239404	0.999679	0	0
hsa-miR-2355-5p	-0.425789	0.999679	0	0
hsa-miR-23a-5p	1.88773	0.999679	1	1	hsa-miR-23a-5p
hsa-miR-23a-3p	0.0810586	0.999679	0	0
hsa-miR-23b-5p	-0.817386	0.999679	0	0
hsa-miR-23b-3p	0.206823	0.999679	0	0
hsa-miR-23c	0.572349	0.999679	0	0
hsa-miR-24-1-5p	-0.246746	0.999679	0	0
hsa-miR-24-3p	-0.0340026	0.999679	0	0
hsa-miR-24-2-5p	-0.291469	0.999679	0	0
hsa-miR-2467-5p	-1.26584	0.999679	0	0
hsa-miR-25-5p	0.266381	0.999679	0	0
hsa-miR-25-3p	-0.39192	0.999679	0	0
hsa-miR-2682-5p	-0.608774	0.999679	0	0
hsa-miR-26a-5p	-0.225747	0.999679	0	0
hsa-miR-26a-1-3p	0.814373	0.999679	0	0
hsa-miR-26a-2-3p	-0.244313	0.999679	0	0
hsa-miR-26b-5p	-0.0936969	0.999679	0	0
hsa-miR-26b-3p	-0.387389	0.999679	0	0
hsa-miR-27a-5p	1.26158	0.999679	0	0
hsa-miR-27a-3p	0.116704	0.999679	0	0
hsa-miR-27b-5p	0.0691954	0.999679	0	0
hsa-miR-27b-3p	-0.0218734	0.999679	0	0
hsa-miR-28-5p	-0.225073	0.999679	0	0
hsa-miR-28-3p	-0.288323	0.999679	0	0
hsa-miR-296-5p	-0.0913533	0.999679	0	0
hsa-miR-296-3p	-0.0878168	0.999679	0	0
hsa-miR-299-5p	-0.259848	0.999679	0	C14
hsa-miR-299-3p	-0.533773	0.999679	0	C14
hsa-miR-29a-5p	-0.3344	0.999679	0	0
hsa-miR-29a-3p	-0.340636	0.999679	0	0
hsa-miR-29b-1-5p	-1.09482	0.999679	0	0
hsa-miR-29b-3p	-0.143142	0.999679	0	0
hsa-miR-29b-2-5p	-0.69507	0.999679	0	0
hsa-miR-29c-5p	-0.490439	0.999679	0	0
hsa-miR-29c-3p	-0.186032	0.999679	0	0
hsa-miR-301a-5p	-0.92495	0.999679	0	0
hsa-miR-301a-3p	0.372984	0.999679	0	0
hsa-miR-301b-3p	-0.323665	0.999679	0	0
hsa-miR-3064-5p	-0.520147	0.999679	0	0
hsa-miR-3065-5p	2.97762	0.999679	1	1	hsa-miR-3065-5p
hsa-miR-3065-3p	-0.292564	0.999679	0	0
hsa-miR-30a-5p	-0.207034	0.999679	0	0
hsa-miR-30a-3p	-0.800757	0.999679	0	0
hsa-miR-30b-5p	0.0138991	0.999679	0	0
hsa-miR-30b-3p	0.495921	0.999679	0	0
hsa-miR-30c-5p	0.0441015	0.999679	0	0
hsa-miR-30c-1-3p	-0.454668	0.999679	0	0
hsa-miR-30c-2-3p	-0.380828	0.999679	0	0
hsa-miR-30d-5p	0.0803337	0.999679	0	0
hsa-miR-30d-3p	-0.0722542	0.999679	0	0
hsa-miR-30e-5p	-0.166584	0.999679	0	0
hsa-miR-30e-3p	-0.462605	0.999679	0	0
hsa-miR-31-5p	-0.491962	0.999679	0	0
hsa-miR-31-3p	-0.453001	0.999679	0	0
hsa-miR-3117-3p	0.443175	0.999679	0	0
hsa-miR-3127-5p	0.0230135	0.999679	0	0
hsa-miR-3128	0.361296	0.999679	0	0
hsa-miR-3129-3p	-0.458046	0.999679	0	0
hsa-miR-3130-5p	-0.403689	0.999679	0	0
hsa-miR-3136-5p	-0.695632	0.999679	0	0
hsa-miR-3139	-1.57209	0.999679	0	0
hsa-miR-3144-3p	-0.704019	0.999679	0	0
hsa-miR-3145-5p	-0.614241	0.999679	0	0
hsa-miR-3145-3p	-0.495675	0.999679	0	0
hsa-miR-3150b-3p	-1.18533	0.999679	0	0
hsa-miR-3154	-0.8074	0.999679	0	0
hsa-miR-3157-5p	0.40776	0.999679	0	0
hsa-miR-3158-3p	0.105157	0.999679	0	0
hsa-miR-3160-3p	-1.8214	0.999679	0	0
hsa-miR-3173-5p	0.322713	0.999679	0	0
hsa-miR-3176	-0.00771123	0.999679	0	0
hsa-miR-3180-3p	1.55205	0.999679	0	0
hsa-miR-3180	1.55205	0.999679	0	0
hsa-miR-3188	1.11305	0.999679	0	0
hsa-miR-3190-3p	0.270945	0.999679	0	0
hsa-miR-3194-5p	0.268721	0.999679	0	0
hsa-miR-3196	1.28146	0.999679	0	0
hsa-miR-32-5p	-0.55032	0.999679	0	0
hsa-miR-32-3p	0.452173	0.999679	0	0
hsa-miR-3200-3p	0.0126193	0.999679	0	0
hsa-miR-320a	-0.231083	0.999679	0	0
hsa-miR-320b	0.285615	0.999679	0	0
hsa-miR-320c	-0.140011	0.999679	0	0
hsa-miR-320d	-0.11914	0.999679	0	0
hsa-miR-323a-3p	-0.880473	0.999679	0	C14
hsa-miR-323b-3p	-0.172239	0.999679	0	C14
hsa-miR-324-5p	-0.222015	0.999679	0	0
hsa-miR-324-3p	-0.713169	0.999679	0	0
hsa-miR-326	-0.357261	0.999679	0	0
hsa-miR-329-3p	-0.552856	0.999679	0	0
hsa-miR-330-5p	-0.0305479	0.999679	0	0
hsa-miR-330-3p	-0.068694	0.999679	0	0
hsa-miR-331-5p	-0.805127	0.999679	0	0
hsa-miR-331-3p	-0.527225	0.999679	0	0
hsa-miR-335-5p	0.164429	0.999679	0	0
hsa-miR-335-3p	-0.0972653	0.999679	0	0
hsa-miR-337-5p	-0.391449	0.999679	0	C14
hsa-miR-337-3p	0.403996	0.999679	0	0
hsa-miR-338-5p	-0.826842	0.999679	0	0
hsa-miR-339-5p	1.05981	0.999679	0	0
hsa-miR-339-3p	-0.257085	0.999679	0	0
hsa-miR-33a-3p	0.0525433	0.999679	0	0
hsa-miR-33b-3p	-1.09353	0.999679	0	0
hsa-miR-340-5p	-0.115111	0.999679	0	0
hsa-miR-340-3p	-0.489361	0.999679	0	0
hsa-miR-342-5p	-0.993061	0.999679	0	0
hsa-miR-342-3p	-0.571755	0.999679	0	0
hsa-miR-345-5p	0.128723	0.999679	0	0
hsa-miR-346	-0.326127	0.999679	0	0
hsa-miR-34a-5p	-0.235926	0.999679	0	0
hsa-miR-34a-3p	-0.291216	0.999679	0	0
hsa-miR-34b-5p	0.564715	0.999679	0	0
hsa-miR-34b-3p	-0.169067	0.999679	0	0
hsa-miR-34c-5p	0.286144	0.999679	0	0
hsa-miR-34c-3p	-0.992315	0.999679	0	0
hsa-miR-3605-5p	-0.466425	0.999679	0	0
hsa-miR-3605-3p	0.0491021	0.999679	0	0
hsa-miR-3607-3p	-0.483282	0.999679	0	0
hsa-miR-3609	-0.591323	0.999679	0	0
hsa-miR-361-5p	-0.527461	0.999679	0	0
hsa-miR-361-3p	-0.10012	0.999679	0	0
hsa-miR-3613-5p	-0.746555	0.999679	0	0
hsa-miR-3613-3p	0.0561302	0.999679	0	0
hsa-miR-3614-5p	0.140153	0.999679	0	0
hsa-miR-3614-3p	-0.0935796	0.999679	0	0
hsa-miR-3615	-0.316485	0.999679	0	0
hsa-miR-3617-5p	-1.2291	0.999679	0	0
hsa-miR-362-5p	0.0754596	0.999679	0	0
hsa-miR-362-3p	-0.283411	0.999679	0	0
hsa-miR-363-3p	-0.662988	0.999679	0	0
hsa-miR-3651	-1.44912	0.999679	0	0
hsa-miR-3653-3p	-0.481534	0.999679	0	0
hsa-miR-365a-5p	0.0172831	0.999679	0	0
hsa-miR-365a-3p	-0.174674	0.999679	0	0
hsa-miR-365b-3p	-0.174674	0.999679	0	0
hsa-miR-3664-5p	0.199735	0.999679	0	0
hsa-miR-3664-3p	0.119191	0.999679	0	0
hsa-miR-3675-5p	-0.712893	0.999679	0	0
hsa-miR-3679-5p	-0.0752384	0.999679	0	0
hsa-miR-3688-3p	-0.555168	0.999679	0	0
hsa-miR-369-5p	-0.360444	0.999679	0	C14
hsa-miR-369-3p	-0.120799	0.999679	0	C14
hsa-miR-3690	-0.424652	0.999679	0	0
hsa-miR-3691-5p	-0.225997	0.999679	0	0
hsa-miR-370-5p	-0.580965	0.999679	0	0
hsa-miR-370-3p	-0.402742	0.999679	0	C14
hsa-miR-371a-5p	-0.781489	0.999679	0	C19
hsa-miR-371a-3p	-0.445104	0.999679	0	C19
hsa-miR-372-5p	-1.42638	0.999679	0	0
hsa-miR-372-3p	0.296867	0.999679	0	C19
hsa-miR-373-5p	-1.40839	0.999679	0	0
hsa-miR-373-3p	-0.634453	0.999679	0	C19
hsa-miR-374a-5p	0.851719	0.999679	0	0
hsa-miR-374a-3p	0.488415	0.999679	0	0
hsa-miR-374b-5p	0.05143	0.999679	0	0
hsa-miR-374b-3p	-0.838054	0.999679	0	0
hsa-miR-376a-5p	-0.132475	0.999679	0	0
hsa-miR-376a-3p	0.180369	0.999679	0	0
hsa-miR-376a-2-5p	0.178479	0.999679	0	C14
hsa-miR-376b-5p	-0.0587259	0.999679	0	0
hsa-miR-376b-3p	-0.234469	0.999679	0	C14
hsa-miR-376c-5p	-0.0513663	0.999679	0	0
hsa-miR-376c-3p	0.13501	0.999679	0	C14
hsa-miR-377-5p	-0.313745	0.999679	0	C14
hsa-miR-377-3p	-0.311462	0.999679	0	C14
hsa-miR-378a-5p	-0.49595	0.999679	0	0
hsa-miR-378a-3p	0.105091	0.999679	0	0
hsa-miR-378b	-0.531143	0.999679	0	0
hsa-miR-378d	-0.666583	0.999679	0	0
hsa-miR-378g	-0.648802	0.999679	0	0
hsa-miR-378i	-0.232429	0.999679	0	0
hsa-miR-379-5p	-0.467193	0.999679	0	C14
hsa-miR-379-3p	-0.356665	0.999679	0	C14
hsa-miR-380-5p	-0.787414	0.999679	0	0
hsa-miR-380-3p	-0.500385	0.999679	0	C14
hsa-miR-381-5p	-0.254144	0.999679	0	C14
hsa-miR-381-3p	-0.898494	0.999679	0	C14
hsa-miR-382-5p	0.949914	0.999679	0	C14
hsa-miR-382-3p	-0.69432	0.999679	0	C14
hsa-miR-3909	0.211159	0.999679	0	0
hsa-miR-3912-3p	0.125742	0.999679	0	0
hsa-miR-3913-5p	-0.45877	0.999679	0	0
hsa-miR-3918	-2.44638	0.999679	-1	-1	hsa-miR-3918
hsa-miR-3920	-0.699344	0.999679	0	0
hsa-miR-3925-5p	-0.228875	0.999679	0	0
hsa-miR-3927-3p	-0.665908	0.999679	0	0
hsa-miR-3928-3p	0.417646	0.999679	0	0
hsa-miR-3934-5p	0.851953	0.999679	0	0
hsa-miR-3940-3p	-0.0812682	0.999679	0	0
hsa-miR-3942-5p	-1.11262	0.999679	0	0
hsa-miR-409-5p	-0.585481	0.999679	0	C14
hsa-miR-409-3p	-0.296671	0.999679	0	C14
hsa-miR-410-5p	-1.00193	0.999679	0	0
hsa-miR-410-3p	-0.572115	0.999679	0	C14
hsa-miR-411-5p	-0.496978	0.999679	0	C14
hsa-miR-411-3p	-0.670279	0.999679	0	C14
hsa-miR-412-5p	-0.558392	0.999679	0	C14
hsa-miR-412-3p	-0.0173313	0.999679	0	0
hsa-miR-421	-0.483429	0.999679	0	0
hsa-miR-422a	-0.282365	0.999679	0	0
hsa-miR-423-5p	-0.114459	0.999679	0	0
hsa-miR-423-3p	-0.138222	0.999679	0	0
hsa-miR-424-5p	-0.0582642	0.999679	0	0
hsa-miR-424-3p	-0.142112	0.999679	0	0
hsa-miR-425-5p	0.859393	0.999679	0	0
hsa-miR-425-3p	-0.284891	0.999679	0	0
hsa-miR-4286	-0.718838	0.999679	0	0
hsa-miR-431-5p	-0.215303	0.999679	0	C14
hsa-miR-431-3p	-0.465573	0.999679	0	C14
hsa-miR-432-5p	-0.597643	0.999679	0	C14
hsa-miR-432-3p	-1.51956	0.999679	0	0
hsa-miR-4326	-0.617627	0.999679	0	0
hsa-miR-433-5p	-0.803615	0.999679	0	C14
hsa-miR-433-3p	-0.789619	0.999679	0	C14
hsa-miR-4433b-5p	-0.166996	0.999679	0	0
hsa-miR-4449	1.53436	0.999679	0	0
hsa-miR-4454	0.268474	0.999679	0	0
hsa-miR-4461	-1.10797	0.999679	0	0
hsa-miR-4465	-0.574328	0.999679	0	0
hsa-miR-4485-3p	0.490151	0.999679	0	0
hsa-miR-4488	-1.18076	0.999679	0	0
hsa-miR-449a	-0.3214	0.999679	0	0
hsa-miR-449c-5p	0.205835	0.999679	0	0
hsa-miR-4504	0.229562	0.999679	0	0
hsa-miR-450a-5p	-0.0336214	0.999679	0	0
hsa-miR-450a-1-3p	-0.23766	0.999679	0	0
hsa-miR-450a-2-3p	-0.30796	0.999679	0	0
hsa-miR-450b-5p	-0.504498	0.999679	0	0
hsa-miR-4519	0.453957	0.999679	0	0
hsa-miR-451a	-0.185069	0.999679	0	0
hsa-miR-452-5p	0.196441	0.999679	0	0
hsa-miR-4521	0.399055	0.999679	0	0
hsa-miR-4529-3p	0.778861	0.999679	0	0
hsa-miR-4532	-0.198558	0.999679	0	0
hsa-miR-454-5p	-0.461099	0.999679	0	0
hsa-miR-454-3p	0.286494	0.999679	0	0
hsa-miR-455-5p	0.0854824	0.999679	0	0
hsa-miR-455-3p	-0.058942	0.999679	0	0
hsa-miR-4636	0.00621995	0.999679	0	0
hsa-miR-4639-5p	0.254768	0.999679	0	0
hsa-miR-4645-3p	-0.653156	0.999679	0	0
hsa-miR-4652-5p	-0.365268	0.999679	0	0
hsa-miR-4659a-3p	-0.906466	0.999679	0	0
hsa-miR-466	0.577259	0.999679	0	0
hsa-miR-4661-5p	0.401473	0.999679	0	0
hsa-miR-4662a-5p	0.105388	0.999679	0	0
hsa-miR-4664-3p	-0.817531	0.999679	0	0
hsa-miR-4677-3p	-0.570397	0.999679	0	0
hsa-miR-4684-3p	0.232484	0.999679	0	0
hsa-miR-4685-3p	-2.36787	0.999679	-1	-1	hsa-miR-4685-3p
hsa-miR-4690-3p	0.193949	0.999679	0	0
hsa-miR-4707-3p	0.13188	0.999679	0	0
hsa-miR-4708-3p	-0.0800559	0.999679	0	0
hsa-miR-4714-3p	-0.481853	0.999679	0	0
hsa-miR-4728-3p	0.713313	0.999679	0	0
hsa-miR-4732-5p	-0.721376	0.999679	0	0
hsa-miR-4732-3p	-0.997953	0.999679	0	0
hsa-miR-4742-3p	-0.394739	0.999679	0	0
hsa-miR-4746-5p	-0.633568	0.999679	0	0
hsa-miR-4757-3p	-1.04921	0.999679	0	0
hsa-miR-4758-3p	-0.381468	0.999679	0	0
hsa-miR-4775	-0.0766998	0.999679	0	0
hsa-miR-4781-3p	-0.528099	0.999679	0	0
hsa-miR-4785	-1.01817	0.999679	0	0
hsa-miR-4787-5p	-0.849843	0.999679	0	0
hsa-miR-4792	-0.156867	0.999679	0	0
hsa-miR-4800-5p	-1.26011	0.999679	0	0
hsa-miR-4800-3p	0.220806	0.999679	0	0
hsa-miR-4802-5p	-2.91376	0.999679	-1	-1	hsa-miR-4802-5p
hsa-miR-4802-3p	0.650053	0.999679	0	0
hsa-miR-483-5p	-0.460222	0.999679	0	0
hsa-miR-483-3p	-1.03326	0.999679	0	0
hsa-miR-484	-0.0059537	0.999679	0	0
hsa-miR-485-5p	-0.65939	0.999679	0	C14
hsa-miR-485-3p	-0.608834	0.999679	0	C14
hsa-miR-486-5p	-0.517719	0.999679	0	0
hsa-miR-486-3p	-0.693776	0.999679	0	0
hsa-miR-487a-5p	-0.662742	0.999679	0	C14
hsa-miR-487a-3p	1.87598	0.999679	0	C14
hsa-miR-487b-5p	-0.178674	0.999679	0	0
hsa-miR-487b-3p	-0.569135	0.999679	0	C14
hsa-miR-489-3p	-0.494354	0.999679	0	0
hsa-miR-490-5p	-1.92918	0.999679	0	0
hsa-miR-490-3p	-1.33901	0.999679	0	0
hsa-miR-491-5p	-1.4125	0.999679	0	0
hsa-miR-491-3p	0.378562	0.999679	0	0
hsa-miR-493-5p	-0.402068	0.999679	0	C14
hsa-miR-493-3p	0.437973	0.999679	0	C14
hsa-miR-494-5p	-1.56883	0.999679	0	0
hsa-miR-494-3p	-0.338975	0.999679	0	C14
hsa-miR-495-5p	0.203803	0.999679	0	0
hsa-miR-495-3p	-0.493038	0.999679	0	C14
hsa-miR-496	-0.156456	0.999679	0	0
hsa-miR-497-3p	-0.202409	0.999679	0	0
hsa-miR-498	0.276219	0.999679	0	0
hsa-miR-4999-5p	-0.184863	0.999679	0	0
hsa-miR-499a-5p	-0.953103	0.999679	0	0
hsa-miR-5000-3p	-0.0026419	0.999679	0	0
hsa-miR-5001-3p	-0.672178	0.999679	0	0
hsa-miR-5006-3p	-0.634795	0.999679	0	0
hsa-miR-500a-5p	-0.43864	0.999679	0	0
hsa-miR-500a-3p	-0.536412	0.999679	0	0
hsa-miR-500b-5p	-0.473986	0.999679	0	0
hsa-miR-501-5p	-0.169983	0.999679	0	0
hsa-miR-501-3p	-0.168675	0.999679	0	0
hsa-miR-5010-3p	1.47175	0.999679	0	0
hsa-miR-502-5p	-0.764143	0.999679	0	0
hsa-miR-502-3p	-0.804193	0.999679	0	0
hsa-miR-503-5p	0.0591927	0.999679	0	0
hsa-miR-503-3p	-0.53502	0.999679	0	0
hsa-miR-504-5p	-0.0774018	0.999679	0	0
hsa-miR-505-3p	-0.275686	0.999679	0	0
hsa-miR-508-3p	0.55678	0.999679	0	0
hsa-miR-509-5p	0.150453	0.999679	0	0
hsa-miR-509-3p	0.0831979	0.999679	0	0
hsa-miR-509-3-5p	0.362667	0.999679	0	0
hsa-miR-5091	-0.397854	0.999679	0	0
hsa-miR-5096	-0.683439	0.999679	0	0
hsa-miR-5100	0.633713	0.999679	0	0
hsa-miR-511-5p	-0.52697	0.999679	0	0
hsa-miR-511-3p	-0.297542	0.999679	0	0
hsa-miR-512-5p	0.18506	0.999679	0	0
hsa-miR-512-3p	-0.146761	0.999679	0	0
hsa-miR-513c-5p	0.871002	0.999679	0	0
hsa-miR-514a-3p	-0.347964	0.999679	0	0
hsa-miR-515-5p	0.398543	0.999679	0	0
hsa-miR-515-3p	0.331833	0.999679	0	0
hsa-miR-516b-3p	1.01312	0.999679	0	0
hsa-miR-516a-5p	-0.0566935	0.999679	0	0
hsa-miR-516a-3p	1.01312	0.999679	0	0
hsa-miR-516b-5p	-0.0855036	0.999679	0	0
hsa-miR-517-5p	0.125462	0.999679	0	0
hsa-miR-517a-3p	0.26132	0.999679	0	0
hsa-miR-517b-3p	0.26132	0.999679	0	0
hsa-miR-517c-3p	0.0492562	0.999679	0	0
hsa-miR-518a-5p	-0.130285	0.999679	0	0
hsa-miR-518a-3p	-0.277251	0.999679	0	0
hsa-miR-527	-0.130285	0.999679	0	0
hsa-miR-518b	-0.83084	0.999679	0	0
hsa-miR-518c-5p	-0.136135	0.999679	0	0
hsa-miR-518c-3p	0.0603354	0.999679	0	C19
hsa-miR-526a	-0.378901	0.999679	0	0
hsa-miR-520c-5p	-0.378901	0.999679	0	0
hsa-miR-518d-5p	-0.378901	0.999679	0	0
hsa-miR-518d-3p	-0.0711725	0.999679	0	0
hsa-miR-519c-5p	-0.00153085	0.999679	0	0
hsa-miR-519b-5p	-0.00153085	0.999679	0	0
hsa-miR-523-5p	-0.00153085	0.999679	0	0
hsa-miR-518e-5p	-0.00153085	0.999679	0	0
hsa-miR-518e-3p	0.0488901	0.999679	0	C19
hsa-miR-522-5p	-0.00153085	0.999679	0	0
hsa-miR-519a-5p	-0.00153085	0.999679	0	0
hsa-miR-518f-5p	-0.050429	0.999679	0	0
hsa-miR-518f-3p	-0.133105	0.999679	0	0
hsa-miR-5191	0.126704	0.999679	0	0
hsa-miR-519a-3p	0.151933	0.999679	0	0
hsa-miR-519b-3p	-0.196591	0.999679	0	0
hsa-miR-519c-3p	-0.0133809	0.999679	0	C19
hsa-miR-519d-5p	0.139312	0.999679	0	0
hsa-miR-519d-3p	-0.141899	0.999679	0	C19
hsa-miR-519e-5p	0.267833	0.999679	0	C19
hsa-miR-519e-3p	0.170971	0.999679	0	C19
hsa-miR-520a-5p	-0.29612	0.999679	0	C19
hsa-miR-520a-3p	-0.148884	0.999679	0	C19
hsa-miR-520b	-0.754972	0.999679	0	0
hsa-miR-520f-3p	-0.393756	0.999679	0	0
hsa-miR-520c-3p	-0.415336	0.999679	0	0
hsa-miR-520d-5p	-0.000470143	0.999679	0	C19
hsa-miR-520d-3p	-0.112277	0.999679	0	C19
hsa-miR-520e	0.10311	0.999679	0	0
hsa-miR-520f-5p	0.333632	0.999679	0	0
hsa-miR-520g-5p	0.314026	0.999679	0	0
hsa-miR-520g-3p	-0.0257302	0.999679	0	0
hsa-miR-520h	-0.0257302	0.999679	0	0
hsa-miR-521	0.142945	0.999679	0	0
hsa-miR-522-3p	0.0115943	0.999679	0	0
hsa-miR-523-3p	-0.630453	0.999679	0	C19
hsa-miR-524-5p	0.115031	0.999679	0	0
hsa-miR-524-3p	0.109299	0.999679	0	C19
hsa-miR-525-5p	0.243091	0.999679	0	C19
hsa-miR-525-3p	-0.353141	0.999679	0	0
hsa-miR-526b-5p	-0.0699804	0.999679	0	0
hsa-miR-526b-3p	-0.496322	0.999679	0	0
hsa-miR-532-5p	-0.604904	0.999679	0	0
hsa-miR-532-3p	-0.744195	0.999679	0	0
hsa-miR-539-5p	-0.1424	0.999679	0	C14
hsa-miR-539-3p	-0.812883	0.999679	0	C14
hsa-miR-541-5p	0.0965688	0.999679	0	0
hsa-miR-541-3p	-0.530917	0.999679	0	0
hsa-miR-542-5p	-0.298884	0.999679	0	0
hsa-miR-542-3p	0.201277	0.999679	0	0
hsa-miR-543	1.12456	0.999679	0	0
hsa-miR-545-5p	-0.461199	0.999679	0	0
hsa-miR-545-3p	0.0171524	0.999679	0	0
hsa-miR-548t-3p	0.44383	0.999679	0	0
hsa-miR-548aa	0.44383	0.999679	0	0
hsa-miR-548ap-3p	0.591028	0.999679	0	0
hsa-miR-548ab	-0.492022	0.999679	0	0
hsa-miR-548ad-5p	-0.232538	0.999679	0	0
hsa-miR-548ae-5p	-0.232538	0.999679	0	0
hsa-miR-548ag	-1.21736	0.999679	0	0
hsa-miR-570-5p	0.744302	0.999679	0	0
hsa-miR-548ai	0.744302	0.999679	0	0
hsa-miR-548g-5p	0.441993	0.999679	0	0
hsa-miR-548x-5p	0.441993	0.999679	0	0
hsa-miR-548aj-5p	0.441993	0.999679	0	0
hsa-miR-548ar-5p	0.441993	0.999679	0	0
hsa-miR-548ak	-0.538184	0.999679	0	0
hsa-miR-548al	0.355908	0.999679	0	0
hsa-miR-548c-5p	-0.403264	0.999679	0	0
hsa-miR-548o-5p	-0.403264	0.999679	0	0
hsa-miR-548am-5p	-0.403264	0.999679	0	0
hsa-miR-548am-3p	-1.6364	0.999679	0	0
hsa-miR-548au-5p	-0.403264	0.999679	0	0
hsa-miR-548aq-5p	-0.421879	0.999679	0	0
hsa-miR-548aq-3p	-0.127389	0.999679	0	0
hsa-miR-548ar-3p	1.21771	0.999679	0	0
hsa-miR-548at-5p	-0.230219	0.999679	0	0
hsa-miR-548ay-5p	-0.551457	0.999679	0	0
hsa-miR-548az-5p	1.24953	0.999679	0	0
hsa-miR-548b-5p	-2.69769	0.999679	-1	-1	hsa-miR-548b-5p
hsa-miR-548b-3p	-0.241651	0.999679	0	0
hsa-miR-548ba	-2.01458	0.999679	0	0
hsa-miR-548c-3p	0.364735	0.999679	0	0
hsa-miR-548d-5p	-0.438324	0.999679	0	0
hsa-miR-548e-5p	-0.612491	0.999679	0	0
hsa-miR-548e-3p	0.0548065	0.999679	0	0
hsa-miR-548f-5p	0.28988	0.999679	0	0
hsa-miR-548h-3p	-0.668119	0.999679	0	0
hsa-miR-548z	-0.668119	0.999679	0	0
hsa-miR-548i	0.118877	0.999679	0	0
hsa-miR-548j-5p	-0.66874	0.999679	0	0
hsa-miR-548k	-0.358112	0.999679	0	0
hsa-miR-548l	-0.134092	0.999679	0	0
hsa-miR-548n	1.17344	0.999679	0	0
hsa-miR-548o-3p	-0.634593	0.999679	0	0
hsa-miR-548p	-0.0826553	0.999679	0	0
hsa-miR-548q	0.0872965	0.999679	0	0
hsa-miR-548s	-1.98163	0.999679	0	0
hsa-miR-548w	-0.168943	0.999679	0	0
hsa-miR-548y	-0.572738	0.999679	0	0
hsa-miR-549a	0.367921	0.999679	0	0
hsa-miR-550a-5p	-0.154583	0.999679	0	0
hsa-miR-550a-3p	-0.745116	0.999679	0	0
hsa-miR-550a-3-5p	-0.154583	0.999679	0	0
hsa-miR-551b-5p	0.125496	0.999679	0	0
hsa-miR-551b-3p	-0.207548	0.999679	0	0
hsa-miR-5585-3p	-0.230889	0.999679	0	0
hsa-miR-561-5p	-0.402636	0.999679	0	0
hsa-miR-561-3p	-0.155095	0.999679	0	0
hsa-miR-5680	-1.47475	0.999679	0	0
hsa-miR-5683	0.833718	0.999679	0	0
hsa-miR-5690	-0.147989	0.999679	0	0
hsa-miR-5695	0.761002	0.999679	0	0
hsa-miR-5696	-1.37398	0.999679	0	0
hsa-miR-5699-5p	0.161195	0.999679	0	0
hsa-miR-5699-3p	-0.583822	0.999679	0	0
hsa-miR-570-3p	-0.324932	0.999679	0	0
hsa-miR-5701	-0.261577	0.999679	0	0
hsa-miR-574-5p	0.103955	0.999679	0	0
hsa-miR-574-3p	-0.511096	0.999679	0	0
hsa-miR-576-5p	-0.728118	0.999679	0	0
hsa-miR-576-3p	-0.0967438	0.999679	0	0
hsa-miR-577	-0.823701	0.999679	0	0
hsa-miR-579-5p	-0.411727	0.999679	0	0
hsa-miR-580-3p	0.0233343	0.999679	0	0
hsa-miR-581	-0.30151	0.999679	0	0
hsa-miR-582-5p	-0.673949	0.999679	0	0
hsa-miR-582-3p	0.201471	0.999679	0	0
hsa-miR-584-5p	-0.214912	0.999679	0	0
hsa-miR-584-3p	0.0571418	0.999679	0	0
hsa-miR-585-5p	1.16562	0.999679	0	0
hsa-miR-585-3p	-0.123779	0.999679	0	0
hsa-miR-589-5p	-0.322782	0.999679	0	0
hsa-miR-589-3p	-1.12758	0.999679	0	0
hsa-miR-590-5p	-0.563662	0.999679	0	0
hsa-miR-590-3p	-0.341163	0.999679	0	0
hsa-miR-592	0.844323	0.999679	0	0
hsa-miR-598-3p	-0.749923	0.999679	0	0
hsa-miR-605-5p	-0.841606	0.999679	0	0
hsa-miR-6087	0.376982	0.999679	0	0
hsa-miR-6125	-0.838797	0.999679	0	0
hsa-miR-615-3p	-0.800613	0.999679	0	0
hsa-miR-616-5p	-0.235753	0.999679	0	0
hsa-miR-618	0.0347781	0.999679	0	0
hsa-miR-619-5p	-0.610529	0.999679	0	0
hsa-miR-624-5p	-0.708742	0.999679	0	0
hsa-miR-625-5p	-0.274175	0.999679	0	0
hsa-miR-625-3p	-0.591165	0.999679	0	0
hsa-miR-627-5p	0.139252	0.999679	0	0
hsa-miR-628-5p	-0.658356	0.999679	0	0
hsa-miR-628-3p	-0.453545	0.999679	0	0
hsa-miR-629-5p	-0.158014	0.999679	0	0
hsa-miR-629-3p	-0.627638	0.999679	0	0
hsa-miR-636	-1.41803	0.999679	0	0
hsa-miR-641	-0.798921	0.999679	0	0
hsa-miR-643	-1.52866	0.999679	0	0
hsa-miR-6501-5p	0.720566	0.999679	0	0
hsa-miR-6501-3p	0.653774	0.999679	0	0
hsa-miR-6502-5p	-1.06583	0.999679	0	0
hsa-miR-6503-5p	0.594048	0.999679	0	0
hsa-miR-6503-3p	0.0218	0.999679	0	0
hsa-miR-6507-5p	0.730597	0.999679	0	0
hsa-miR-651-5p	-0.218142	0.999679	0	0
hsa-miR-6511a-3p	-0.167496	0.999679	0	0
hsa-miR-6511b-3p	0.157361	0.999679	0	0
hsa-miR-6513-5p	0.0967954	0.999679	0	0
hsa-miR-6513-3p	-0.5361	0.999679	0	0
hsa-miR-6514-5p	-0.54011	0.999679	0	0
hsa-miR-6515-5p	-1.05868	0.999679	0	0
hsa-miR-6516-5p	0.888287	0.999679	0	0
hsa-miR-6516-3p	0.0381393	0.999679	0	0
hsa-miR-652-5p	0.203063	0.999679	0	0
hsa-miR-652-3p	-0.439202	0.999679	0	0
hsa-miR-653-5p	0.217109	0.999679	0	0
hsa-miR-653-3p	0.602208	0.999679	0	0
hsa-miR-654-5p	-0.652526	0.999679	0	C14
hsa-miR-654-3p	-0.601153	0.999679	0	C14
hsa-miR-655-3p	-0.417851	0.999679	0	C14
hsa-miR-656-3p	-1.4018	0.999679	0	C14
hsa-miR-659-5p	0.303955	0.999679	0	0
hsa-miR-660-5p	-0.49232	0.999679	0	0
hsa-miR-660-3p	-0.636609	0.999679	0	0
hsa-miR-664a-5p	-0.664925	0.999679	0	0
hsa-miR-664a-3p	1.13298	0.999679	0	0
hsa-miR-664b-5p	0.476821	0.999679	0	0
hsa-miR-664b-3p	-0.152187	0.999679	0	0
hsa-miR-665	0.0471251	0.999679	0	0
hsa-miR-668-3p	-0.350946	0.999679	0	0
hsa-miR-671-5p	-0.238629	0.999679	0	0
hsa-miR-671-3p	0.159472	0.999679	0	0
hsa-miR-6715b-3p	-0.0943537	0.999679	0	0
hsa-miR-6716-3p	0.135187	0.999679	0	0
hsa-miR-6724-5p	-0.0779057	0.999679	0	0
hsa-miR-675-5p	-0.521923	0.999679	0	0
hsa-miR-675-3p	-0.810379	0.999679	0	0
hsa-miR-676-3p	0.348012	0.999679	0	0
hsa-miR-6764-5p	-0.540259	0.999679	0	0
hsa-miR-6786-3p	-0.00779726	0.999679	0	0
hsa-miR-6837-3p	-0.414888	0.999679	0	0
hsa-miR-6839-5p	-1.11479	0.999679	0	0
hsa-miR-6842-3p	-0.907258	0.999679	0	0
hsa-miR-6852-5p	-0.439056	0.999679	0	0
hsa-miR-6859-5p	-0.0427092	0.999679	0	0
hsa-miR-6866-5p	0.742809	0.999679	0	0
hsa-miR-6881-3p	-0.210266	0.999679	0	0
hsa-miR-6882-5p	0.117016	0.999679	0	0
hsa-miR-7-5p	0.692397	0.999679	0	0
hsa-miR-7-1-3p	-0.383762	0.999679	0	0
hsa-miR-708-5p	-0.889058	0.999679	0	0
hsa-miR-744-5p	-0.522935	0.999679	0	0
hsa-miR-744-3p	-1.01957	0.999679	0	0
hsa-miR-758-5p	-0.587306	0.999679	0	0
hsa-miR-758-3p	-0.390192	0.999679	0	C14
hsa-miR-760	0.488522	0.999679	0	0
hsa-miR-7641	0.985487	0.999679	0	0
hsa-miR-766-5p	-0.124967	0.999679	0	0
hsa-miR-766-3p	0.429041	0.999679	0	0
hsa-miR-767-5p	0.289464	0.999679	0	0
hsa-miR-767-3p	-0.894592	0.999679	0	0
hsa-miR-769-5p	0.204947	0.999679	0	0
hsa-miR-769-3p	-0.564097	0.999679	0	0
hsa-miR-770-5p	-0.456321	0.999679	0	0
hsa-miR-7704	-0.724515	0.999679	0	0
hsa-miR-7705	-0.283885	0.999679	0	0
hsa-miR-7706	-0.0227415	0.999679	0	0
hsa-miR-7976	-0.347379	0.999679	0	0
hsa-miR-7977	-0.000840224	0.999679	0	0
hsa-miR-873-5p	-0.421913	0.999679	0	0
hsa-miR-873-3p	-1.43164	0.999679	0	0
hsa-miR-874-5p	0.0311566	0.999679	0	0
hsa-miR-874-3p	-0.409964	0.999679	0	0
hsa-miR-876-3p	-0.218869	0.999679	0	0
hsa-miR-877-5p	-0.150464	0.999679	0	0
hsa-miR-887-5p	-1.84582	0.999679	0	0
hsa-miR-887-3p	-0.24277	0.999679	0	0
hsa-miR-889-5p	-0.702389	0.999679	0	0
hsa-miR-889-3p	-0.583259	0.999679	0	C14
hsa-miR-9-5p	0.271616	0.999679	0	0
hsa-miR-9-3p	-0.494338	0.999679	0	0
hsa-miR-92a-1-5p	0.0226407	0.999679	0	0
hsa-miR-92a-3p	-0.388119	0.999679	0	0
hsa-miR-92b-5p	-1.05831	0.999679	0	0
hsa-miR-92b-3p	0.549785	0.999679	0	0
hsa-miR-93-5p	-0.272666	0.999679	0	0
hsa-miR-93-3p	0.0622687	0.999679	0	0
hsa-miR-934	-0.572679	0.999679	0	0
hsa-miR-937-3p	-0.493182	0.999679	0	0
hsa-miR-940	-0.498632	0.999679	0	0
hsa-miR-941	1.04453	0.999679	0	0
hsa-miR-942-5p	0.308696	0.999679	0	0
hsa-miR-944	-0.157055	0.999679	0	0
hsa-miR-95-3p	-1.24479	0.999679	0	0
hsa-miR-96-5p	-0.25609	0.999679	0	0
hsa-miR-98-5p	-0.214816	0.999679	0	0
hsa-miR-98-3p	-2.6595	0.999679	-1	-1	hsa-miR-98-3p
hsa-miR-99a-5p	-0.97417	0.999679	0	0
hsa-miR-99a-3p	-0.658353	0.999679	0	0
hsa-miR-99b-5p	-0.150056	0.999679	0	0
hsa-miR-99b-3p	-0.0926521	0.999679	0	0
