# Supplementary material for: Circulating extracellular vesicles exhibit a differential miRNA profile in gestational diabetes mellitus pregnancies
Source: PLoS One. 2022 May 25;17(5):e0267564. doi: 10.1371/journal.pone.0267564 (PMC9132306; doi:10.1371/journal.pone.0267564)
Supplement: S4 Table — (XLSX) [file pone.0267564.s009.xlsx]

## Sheet: miRNA_Targets_GDMvsCON_1st_Tr
miRNA-target miRTarBase
hsa-miR-125b-5p	hsa-miR-222-3p	hsa-miR-92a-3p	hsa-miR-100-5p	hsa-miR-149-5p	hsa-miR-125a-3p	hsa-miR-409-3p	hsa-miR-191-5p	hsa-miR-197-3p	hsa-miR-125b-5p	hsa-miR-222-3p	hsa-miR-92a-3p	hsa-miR-100-5p	hsa-miR-149-5p	hsa-miR-125a-3p	hsa-miR-409-3p	hsa-miR-191-5p	hsa-miR-197-3p
HMGA1	MMP1	ITGA5	MMP13	ZBTB2	PRDM1	FGB	NDST1	FOXO3	HMGA2	MMP2	ITGA6	MMP14	ZBTB3	PRDM2	FGB	NDST2	FOXO4
NKIRAS2	FOXO3	BCL2L11	ATM	GIT1	FYN	FGA	LRRC8A	TUSC2	NKIRAS3	FOXO4	BCL2L12	ATM	GIT2	FYN	FGA	LRRC8A	TUSC3
BMF	PPP2R2A	STAT3	IGF1R	FGFR1	GIT1	FRAT1	SLC16A2	NSUN5	BMF	PPP2R2A	STAT4	IGF1R	FGFR2	GIT2	FRAT2	SLC16A3	NSUN6
CBFB	FOS	HIPK1	CTDSPL	GPC1	IRF4	UGT2B17	YBX3	BMF	CBFB	FOS	HIPK2	CTDSPL	GPC2	IRF5	UGT2B18	YBX4	BMF
AKT1	ICAM1	OSBPL8	MTOR	IL6	XBP1	RSU1	NOTCH2	RAN	AKT2	ICAM2	OSBPL9	MTOR	IL7	XBP2	RSU2	NOTCH3	RAN
PRDM1	BBC3	PHLPP1	AKT1	PTGER2	BRCA1	AKT1			PRDM2	BBC4	PHLPP2	AKT2	PTGER3	BRCA2	AKT2
IRF4	CORO1A	NR1H4	SMARCA5	BBC3	IL6	MGMT			IRF5	CORO1A	NR1H5	SMARCA6	BBC4	IL7	MGMT
STAT3	TCEAL1	CCL8	HS3ST2	FGF21	NRG1				STAT4	TCEAL2	CCL9	HS3ST3	FGF22	NRG2
LIN28B	DIRAS3	DNMT1	NCOR2	FASLG					LIN28B	DIRAS4	DNMT2	NCOR3	FASLG
BBC3	ETS1	RAD21	ACKR3						BBC4	ETS2	RAD22	ACKR4
PPP1CA	TRPS1	CD69							PPP1CA	TRPS2	CD70
PRKRA	SSX2IP	HDAC2							PRKRA	SSX2IP	HDAC3
ETS1	ADAM1A	IKZF1							ETS2	ADAM1A	IKZF2
PIGF	MGMT								PIGF	MGMT
DGAT1	VGLL4								DGAT2	VGLL5
FGFR2	GAS5								FGFR3	GAS6
ARID3B	PRDM1								ARID3B	PRDM2
ABTB1	RUNX2								ABTB2	RUNX3
HK2	ABCG2								HK3	ABCG3
MMP13	BMF								MMP14	BMF
EPO									EPO
NES									NES
CEBPA									CEBPA
ARID3A									ARID3A
NCOR2									NCOR3
PIAS3									PIAS4
PIK3CD
LIPA
ICAM2
VPS4B
SET
ENPEP
MEGF9
MAN1B1
AHRR
SCNN1A
SIRT7
TET2
SPHK1
MMP26
MAP3K11
SFRP5
Fas
IGF1R
NEU1
ALOX5
CD44
KLC2
ANGPT2
FES
PTH1R
HOTTIP
DRAM2
